# Supplementary material for: Development of necroptosis-related gene signature to predict the prognosis of colon adenocarcinoma
Source: Front Genet. 2022 Oct 24;13:1051800. doi: 10.3389/fgene.2022.1051800 (PMC9639779; doi:10.3389/fgene.2022.1051800)
Supplement: Supplementary file 2 [file DataSheet2.xlsx]

## Sheet: Supplementary Table S1
Supplementary Table S1 159 necroptosis-related genes used in this study
Gene	Type
TNF	Necroptosis
TNFRSF1A	Necroptosis
TRADD	Necroptosis
TRAF2	Necroptosis
TRAF5	Necroptosis
RIPK1	Necroptosis
BIRC2	Necroptosis
BIRC3	Necroptosis
XIAP	Necroptosis
RBCK1	Necroptosis
RNF31	Necroptosis
SHARPIN	Necroptosis
SPATA2L	Necroptosis
SPATA2	Necroptosis
CYLD	Necroptosis
FADD	Necroptosis
CASP8	Necroptosis
CFLAR	Necroptosis
RIPK3	Necroptosis
CYBB	Necroptosis
CAMK2A	Necroptosis
CAMK2D	Necroptosis
CAMK2B	Necroptosis
CAMK2G	Necroptosis
SLC25A4	Necroptosis
SLC25A5	Necroptosis
SLC25A6	Necroptosis
SLC25A31	Necroptosis
PPID	Necroptosis
VDAC1	Necroptosis
VDAC2	Necroptosis
VDAC3	Necroptosis
GLUD2	Necroptosis
GLUD1	Necroptosis
GLUL	Necroptosis
PYGL	Necroptosis
PYGM	Necroptosis
PYGB	Necroptosis
MAPK8	Necroptosis
MAPK10	Necroptosis
MAPK9	Necroptosis
FTH1	Necroptosis
FTL	Necroptosis
PLA2G4E	Necroptosis
PLA2G4A	Necroptosis
JMJD7-PLA2G4B	Necroptosis
PLA2G4B	Necroptosis
PLA2G4C	Necroptosis
PLA2G4D	Necroptosis
PLA2G4F	Necroptosis
ALOX15	Necroptosis
CAPN1	Necroptosis
CAPN2	Necroptosis
SMPD1	Necroptosis
MLKL	Necroptosis
PGAM5	Necroptosis
DNM1L	Necroptosis
NLRP3	Necroptosis
PYCARD	Necroptosis
CASP1	Necroptosis
IL1B	Necroptosis
CHMP2A	Necroptosis
CHMP2B	Necroptosis
CHMP3	Necroptosis
RNF103-CHMP3	Necroptosis
CHMP4B	Necroptosis
CHMP4A	Necroptosis
CHMP4C	Necroptosis
CHMP6	Necroptosis
VPS4B	Necroptosis
VPS4A	Necroptosis
CHMP1B	Necroptosis
CHMP1A	Necroptosis
CHMP5	Necroptosis
CHMP7	Necroptosis
TRPM7	Necroptosis
IL1A	Necroptosis
IL33	Necroptosis
HMGB1	Necroptosis
TNFSF10	Necroptosis
TNFRSF10A	Necroptosis
TNFRSF10B	Necroptosis
FASLG	Necroptosis
FAS	Necroptosis
FAF1	Necroptosis
IFNA1	Necroptosis
IFNA2	Necroptosis
IFNA4	Necroptosis
IFNA5	Necroptosis
IFNA6	Necroptosis
IFNA7	Necroptosis
IFNA8	Necroptosis
IFNA10	Necroptosis
IFNA13	Necroptosis
IFNA14	Necroptosis
IFNA16	Necroptosis
IFNA17	Necroptosis
IFNA21	Necroptosis
IFNB1	Necroptosis
IFNG	Necroptosis
IFNAR1	Necroptosis
IFNAR2	Necroptosis
IFNGR1	Necroptosis
IFNGR2	Necroptosis
JAK1	Necroptosis
JAK2	Necroptosis
JAK3	Necroptosis
TYK2	Necroptosis
STAT1	Necroptosis
STAT2	Necroptosis
STAT3	Necroptosis
STAT4	Necroptosis
STAT5A	Necroptosis
STAT5B	Necroptosis
STAT6	Necroptosis
IRF9	Necroptosis
EIF2AK2	Necroptosis
TLR4	Necroptosis
TICAM2	Necroptosis
TICAM1	Necroptosis
TLR3	Necroptosis
ZBP1	Necroptosis
USP21	Necroptosis
SQSTM1	Necroptosis
HSP90AA1	Necroptosis
HSP90AB1	Necroptosis
TNFAIP3	Necroptosis
PARP1	Necroptosis
BID	Necroptosis
BAX	Necroptosis
AIFM1	Necroptosis
H2AX	Necroptosis
H2AC20	Necroptosis
H2AC12	Necroptosis
H2AC1	Necroptosis
H2AC25	Necroptosis
H2AB3	Necroptosis
H2AC8	Necroptosis
H2AC4	Necroptosis
MACROH2A2	Necroptosis
MACROH2A1	Necroptosis
H2AC19	Necroptosis
H2AJ	Necroptosis
H2AB1	Necroptosis
H2AC17	Necroptosis
H2AC18	Necroptosis
H2AC11	Necroptosis
H2AC21	Necroptosis
H2AZ2	Necroptosis
H2AC7	Necroptosis
H2AZ1	Necroptosis
H2AC15	Necroptosis
H2AC6	Necroptosis
H2AC13	Necroptosis
H2AC14	Necroptosis
H2AC16	Necroptosis
H2AB2	Necroptosis
PPIA	Necroptosis
BCL2	Necroptosis

## Sheet: Supplementary Table S2
Supplementary Table S2 Summary of differential expression genes (DEGs) between tumor and normal samples in TCGA cohort
Gene	NormalMean	TumorMean	Log2FC	Pvalue	FDR
SMPD1	91.5274	31.1752	-1.55381	1.70067e-24	2.31291e-22
TLR3	15.339	4.59571	-1.73885	2.65766e-22	1.71713e-20
HSP90AB1	653.433	1636.58	1.32457	3.7878e-22	1.71713e-20
TNFRSF10B	20.1721	58.4233	1.53418	6.39514e-22	2.17435e-20
PYGM	8.35071	0.717495	-3.54086	3.15503e-21	7.22679e-20
TRAF5	6.28677	21.2986	1.76037	3.18829e-21	7.22679e-20
MAPK10	1.69258	0.529422	-1.67674	9.32322e-21	1.68652e-19
BID	18.0512	41.7262	1.20886	9.92072e-21	1.68652e-19
PPIA	175.672	357.767	1.02613	4.71813e-20	6.54847e-19
PGAM5	34.1261	80.3066	1.23464	4.81505e-20	6.54847e-19
H2AW	11.3704	44.9919	1.98438	3.12537e-19	3.86409e-18
MACROH2A1	35.4189	57.2462	0.692662	7.03628e-19	7.73246e-18
BCL2	9.84241	3.99796	-1.29975	7.39133e-19	7.73246e-18
TNFSF10	142.633	61.0295	-1.22473	4.38832e-18	4.26294e-17
RBCK1	62.5853	134.661	1.10544	8.02819e-18	7.27889e-17
TNFRSF1A	137.498	91.6017	-0.585969	1.05847e-17	8.99703e-17
CAPN2	157.13	84.096	-0.901853	1.74979e-17	1.38603e-16
CHMP1B	100.032	62.091	-0.688008	1.83445e-17	1.38603e-16
VPS4B	72.5106	44.5472	-0.702856	5.05356e-17	3.61729e-16
TRAF2	17.2321	29.5419	0.777663	6.80521e-17	4.62754e-16
IL1A	0.460127	4.60324	3.32254	3.95575e-16	2.56182e-15
H2AX	68.3045	163.447	1.25877	5.83213e-16	3.60532e-15
MLKL	8.64058	15.7334	0.864633	1.16238e-15	6.8732e-15
TNFRSF10A	10.9325	24.53	1.16592	1.46486e-15	8.30087e-15
H2AZ1	182.085	356.916	0.970972	2.08762e-15	1.13567e-14
RIPK3	30.8319	18.7636	-0.716491	6.57314e-15	3.43826e-14
CAMK2A	0.550738	0.212406	-1.37454	1.42745e-14	7.1901e-14
CAMK2D	36.3278	23.6883	-0.616903	7.7467e-14	3.76268e-13
CHMP6	42.2338	29.6833	-0.508748	1.05366e-13	4.94128e-13
CAMK2B	0.352583	0.227783	-0.630301	1.44808e-13	6.56461e-13
HSP90AA1	383.722	726.53	0.92096	3.87921e-13	1.70185e-12
RIPK1	41.5728	30.9387	-0.426227	6.82079e-13	2.89884e-12
FAS	27.0063	14.3038	-0.916895	8.0057e-13	3.29932e-12
HMGB1	68.4384	124.861	0.867441	9.9651e-12	3.98604e-11
VDAC1	248.508	365.917	0.558223	1.03517e-11	4.02239e-11
SHARPIN	49.7353	76.9971	0.630535	1.26117e-11	4.76441e-11
H2AC13	4.73948	14.8844	1.651	1.77911e-11	6.53943e-11
BAX	70.4862	107.274	0.605885	5.40686e-11	1.93509e-10
FTH1	1062.29	668.952	-0.667207	5.99217e-11	2.08958e-10
FAF1	16.6161	23.1529	0.47861	6.78662e-11	2.30745e-10
CHMP4C	39.2676	73.404	0.90252	6.98802e-11	2.31798e-10
PLA2G4E	0.105311	0.389077	1.8854	1.39628e-10	4.5213e-10
EIF2AK2	15.1262	24.6267	0.703177	2.57343e-10	8.13921e-10
H2AC12	0.137362	10.8081	6.29798	3.70513e-10	1.14522e-09
TYK2	23.9883	34.1902	0.511251	5.42386e-10	1.63921e-09
PLA2G4B	0.13052	0.349057	1.41919	6.49658e-10	1.8806e-09
PARP1	47.9655	73.8717	0.623025	6.49913e-10	1.8806e-09
H2AC6	92.8897	60.3251	-0.62276	2.03775e-09	5.77363e-09
USP21	16.2787	22.2459	0.450556	3.32378e-09	9.2252e-09
DNM1L	22.9091	31.6337	0.46554	1.66139e-08	4.51898e-08
PLA2G4F	15.4014	10.6103	-0.537599	5.91045e-08	1.57612e-07
H2AZ2	76.9098	97.9306	0.348594	6.05718e-08	1.58419e-07
H2AC16	0.153277	6.18674	5.33497	7.48627e-08	1.921e-07
CYLD	9.95263	7.91866	-0.329823	7.6857e-08	1.93566e-07
CAMK2G	36.3643	23.0015	-0.660795	9.44517e-08	2.33553e-07
STAT4	2.53395	1.74566	-0.537616	9.91265e-08	2.40736e-07
IL1B	8.46088	30.2828	1.83962	1.13848e-07	2.71638e-07
H2AC4	0.0747117	6.93693	6.53682	2.41059e-07	5.65241e-07
CHMP2A	195.278	160.69	-0.281249	6.0845e-07	1.39489e-06
CASP8	12.8619	16.8903	0.393093	6.15391e-07	1.39489e-06
JMJD7-PLA2G4B	0.789406	1.46661	0.89365	2.6267e-06	5.85626e-06
BIRC3	26.0807	19.9938	-0.383431	2.75653e-06	6.04658e-06
SQSTM1	90.4173	118.551	0.390841	4.23735e-06	9.1473e-06
SLC25A6	1001.72	1592.32	0.668649	6.07523e-06	1.29099e-05
CHMP2B	93.887	74.9136	-0.325697	7.02063e-06	1.46893e-05
SPATA2L	18.5855	25.4663	0.454412	9.02303e-06	1.85929e-05
CHMP3	56.1079	46.1261	-0.282619	9.49391e-06	1.92712e-05
FADD	18.9439	23.851	0.33232	1.83811e-05	3.67621e-05
GLUD2	1.71071	1.33979	-0.352585	1.95955e-05	3.86231e-05
H2AC20	2.97096	20.033	2.75338	2.5139e-05	4.88416e-05
H2AC14	0.26145	11.4995	5.45889	4.71792e-05	9.03715e-05
STAT1	86.2124	126.692	0.555358	5.2873e-05	9.98712e-05
NLRP3	2.15101	1.86679	-0.204455	5.6444e-05	0.000105156
H2AC21	0.0860637	5.96459	6.11487	8.97646e-05	0.000164973
FASLG	2.16535	1.482	-0.547055	0.000108143	0.000196099
SLC25A4	34.7312	22.8024	-0.607046	0.000149059	0.000266738
CYBB	34.2276	29.0549	-0.236378	0.000159948	0.000282506
VDAC3	97.4291	127.814	0.391622	0.000189706	0.00033077
TRADD	22.0443	28.0086	0.345463	0.000270044	0.000464887
CFLAR	14.0382	12.5874	-0.157375	0.000277029	0.00047095
VDAC2	110.094	96.4922	-0.190254	0.000428489	0.000719439
FTL	6812.65	8803.48	0.369857	0.000515521	0.00085501
AIFM1	62.313	81.5641	0.388401	0.00056842	0.000931387
IFNG	0.492455	1.11541	1.17951	0.000673997	0.00109123
TICAM1	52.259	44.0233	-0.247411	0.00200151	0.00320242
PLA2G4A	12.3227	12.3277	0.000588228	0.00203126	0.00321222
IRF9	3.07539	4.604	0.582119	0.00209198	0.00327021
CHMP7	31.7756	28.1792	-0.17329	0.00218618	0.00337864
CHMP4A	2.88802	3.54511	0.295752	0.00277742	0.00424415
CHMP5	117.472	103.066	-0.188749	0.0029835	0.00445886
VPS4A	32.7742	36.1808	0.142664	0.0029835	0.00445886
IFNGR1	138.602	123.757	-0.163437	0.00330716	0.00488884
SPATA2	25.8132	32.3541	0.325838	0.00342597	0.00501002
PLA2G4D	0.213112	0.566816	1.41127	0.00503102	0.00727893
MAPK8	8.71418	10.2002	0.227164	0.00540261	0.00773426
JAK3	4.59059	6.50419	0.50269	0.00577888	0.00818675
JAK2	10.0136	9.77039	-0.0354703	0.00651616	0.00913606
PPID	45.2611	52.214	0.206167	0.010417	0.0144563
JAK1	85.3409	77.8876	-0.131844	0.010683	0.0145746
H2AC8	10.2776	25.5838	1.31572	0.0107166	0.0145746
IL33	19.7051	43.9147	1.15614	0.0124093	0.0167095
MACROH2A2	26.8957	41.2317	0.616381	0.0159349	0.0212465
H2AC17	0.898778	10.068	3.48567	0.0201749	0.0266387
IFNAR2	9.06005	10.6155	0.228577	0.0217154	0.0281266
STAT2	27.8157	36.1232	0.377026	0.0217154	0.0281266

## Sheet: Supplementary Table S3
Supplementary Table S3 Summary of univariate Cox regression analyses of necroptosis related genes in TCGA cohort
Gene	Coef	HR	HR.95L	HR.95H	coxPvalue
CAMK2B	0.613373	1.84665	1.22496	2.78385	0.00340197
H2AC6	0.251271	1.28566	1.03225	1.60128	0.0248751
MLKL	0.48016	1.61633	1.01737	2.56793	0.0420647
RBCK1	0.397679	1.48837	1.05099	2.10775	0.0250832
RIPK3	-0.492355	0.611185	0.388274	0.962072	0.0334198
TRADD	0.413577	1.51222	1.02291	2.23559	0.0381237
TRAF2	0.624212	1.86677	1.19175	2.92414	0.00640907
VDAC3	-0.367458	0.692492	0.483594	0.991629	0.0448719

## Sheet: Supplementary Table S4
Supplementary Table S4 Summary of multivariate Cox regression analyses of necroptosis related genes in TCGA cohort
Gene	Coef	HR	HR.95L	HR.95H	Pvalue
CAMK2B	0.587892	1.80019	1.13515	2.85484	0.012462
H2AC6	0.34278	1.40886	1.1322	1.75312	0.00211848
MLKL	0.570409	1.76899	1.11505	2.80644	0.0154163
RBCK1	0.310312	1.36385	0.944739	1.96889	0.097619
RIPK3	-0.801403	0.448699	0.282101	0.713682	0.000712953
TRAF2	0.620236	1.85937	1.15468	2.99411	0.0107208
VDAC3	-0.315069	0.729738	0.495575	1.07455	0.110533

## Sheet: Supplementary Table S5
Supplementary Table S5 The results of GSEA analysis.
ID	Description	setSize	enrichmentScore	NES	pvalue	p.adjust	qvalues	rank	leading_edge	core_enrichment
hsa00040	Pentose and glucuronate interconversions	34	-0.781523	-2.1356	0.000182017	0.000182017	0.00165155	4690	tags=57%, list=14%, signal=49%	51181/6652/54600/7360/54577/55277/27294/7358/10327/7367/51084/7366/54578/7365/54658/79799/54575/54576/7364/57016
hsa00910	Nitrogen metabolism	17	-0.776607	-1.8293	0.000956755	0.000956755	0.00528052	1422	tags=47%, list=4%, signal=45%	377677/768/771/767/766/762/759/760
hsa05204	Chemical carcinogenesis - DNA adducts	67	-0.765828	-2.36705	0.000172622	0.000172622	0.00165155	3232	tags=50%, list=10%, signal=45%	873/9446/2948/373156/4259/6817/2950/1646/7367/119391/2947/4258/2941/7366/1551/1559/1577/1543/54578/7365/54658/4257/27306/6822/79799/6799/9/54575/1562/1576/2938/54576/7364/10
hsa00130	Ubiquinone and other terpenoid-quinone biosynthesis	11	-0.763652	-1.61088	0.0174784	0.0174784	0.0480943	2237	tags=55%, list=7%, signal=51%	1728/84274/6898/27235/51004/51805
hsa00830	Retinol metabolism	67	-0.763535	-2.35996	0.000172622	0.000172622	0.00165155	3123	tags=50%, list=9%, signal=45%	128/9249/145226/50700/157506/51109/8694/5959/7367/7366/10901/8228/53630/1551/1559/1577/1543/317749/127/54578/7365/1555/54658/79799/54575/130/1562/1576/126/54576/8854/7364/195814/10170
hsa00982	Drug metabolism - cytochrome P450	69	-0.753287	-2.34288	0.000171585	0.000171585	0.00165155	4457	tags=56%, list=13%, signal=48%	2328/54600/54577/4129/2939/128/9446/2948/373156/4259/2329/2950/7367/119391/2947/4258/2941/7366/1559/1577/4128/127/218/2330/54578/7365/1555/54658/4257/27306/79799/54575/130/1576/222/2938/126/54576/7364
hsa00980	Metabolism of xenobiotics by cytochrome P450	75	-0.752755	-2.37403	0.000170736	0.000170736	0.00165155	3232	tags=50%, list=10%, signal=45%	873/128/9446/8574/2948/27294/373156/4259/2950/874/7367/119391/2947/4258/2941/7366/1559/1577/1543/127/218/54578/7365/1555/54658/4257/27306/6822/79799/22977/54575/130/1576/222/2938/126/54576/7364
hsa00730	Thiamine metabolism	14	-0.749967	-1.68701	0.00888202	0.00888202	0.0312725	4652	tags=43%, list=14%, signal=37%	204/79178/84284/248/27010/122481
hsa00053	Ascorbate and aldarate metabolism	30	-0.742327	-1.98111	0.00018498	0.00018498	0.00165155	4311	tags=52%, list=13%, signal=45%	54600/54577/224/217/7358/501/10327/7367/7366/54578/7365/54658/79799/54575/54576/7364
hsa00900	Terpenoid backbone biosynthesis	22	-0.722999	-1.80394	0.00094518	0.00094518	0.00528052	5714	tags=59%, list=17%, signal=49%	9453/4598/2342/2224/3156/3422/79947/23590/38/39/57107/2339/3158
hsa00591	Linoleic acid metabolism	28	-0.711584	-1.8722	0.000186012	0.000186012	0.00165155	1528	tags=46%, list=5%, signal=44%	5319/84647/5321/283748/1559/246/1573/255189/64600/5320/1576/50487/8399
hsa00860	Porphyrin metabolism	42	-0.711474	-2.01808	0.000179662	0.000179662	0.00165155	6328	tags=60%, list=19%, signal=49%	10720/644/3163/7390/2395/3145/54600/54577/1355/1352/645/7389/3052/9843/326625/2235/7367/7366/54578/7365/54658/79799/341208/54575/54576/7364
hsa00790	Folate biosynthesis	24	-0.708547	-1.80077	0.000948407	0.000948407	0.00528052	6812	tags=71%, list=20%, signal=57%	1719/55034/6697/5092/5805/4338/84105/2643/873/5860/7166/10243/248/8644/8836/5053/57016
hsa00280	Valine, leucine and isoleucine degradation	47	-0.690457	-2.00094	0.000176741	0.000176741	0.00165155	4642	tags=62%, list=14%, signal=53%	27034/5019/594/26275/11112/1629/224/1738/3032/217/56922/38/84693/39/549/5095/501/54511/64087/1892/4329/36/5096/3155/34/3033/10449/35/3158
hsa00190	Oxidative phosphorylation	106	-0.690088	-2.28464	0.000165508	0.000165508	0.00165155	5751	tags=70%, list=17%, signal=59%	374291/4705/4720/4702/526/1351/9114/4709/4694/1353/84701/4696/4731/54539/4708/4729/4712/8992/1327/1355/1352/9167/7381/4713/1345/4698/4718/51079/4701/4701/4717/529/1340/7388/4728/4706/9296/51606/54205/4724/4725/4710/4716/4714/1337/5464/245972/6392/4722/1329/64077/10975/51382/7384/1350/4697/4695/4715/7385/4700/4711/533/7386/1349/4704/440567/9377/6390/55967/29796/4707/1347/27089/1537/27068/479
hsa00140	Steroid hormone biosynthesis	60	-0.684504	-2.07842	0.000173671	0.000173671	0.00165155	2711	tags=41%, list=8%, signal=38%	3283/51144/7923/1646/3291/412/7367/6820/79644/7366/1109/1551/1577/1543/3294/8644/54578/7365/54658/3284/79799/54575/1576/54576/7364
hsa00071	Fatty acid degradation	43	-0.68199	-1.94344	0.000179179	0.000179179	0.00165155	5174	tags=60%, list=15%, signal=51%	51703/37/125/8310/51/2180/224/128/10455/3032/217/38/1632/39/501/1892/1376/36/34/3033/127/10449/35/23305/130/126
hsa00650	Butanoate metabolism	27	-0.674638	-1.76452	0.00280112	0.00280112	0.0133028	3324	tags=48%, list=10%, signal=43%	2571/622/38/39/79944/54511/1892/3155/6296/3033/116285/35/3158
hsa04146	Peroxisome	82	-0.674404	-2.15837	0.000168691	0.000168691	0.00165155	5541	tags=61%, list=16%, signal=51%	5052/5194/4598/51703/1891/55825/26061/3418/54677/8799/6647/5824/390916/5826/8310/51/2180/847/25824/10478/26063/23600/3417/8504/10455/92960/373156/6342/5827/283927/8800/189/3295/54511/5191/11001/1384/55711/5264/3155/10901/5825/255027/2053/5828/83594/8309/7498/23305/4843
hsa00983	Drug metabolism - other enzymes	79	-0.673227	-2.14234	0.000169176	0.000169176	0.00165155	4311	tags=43%, list=13%, signal=38%	54600/54577/3615/1854/2939/7378/151531/4832/9446/2948/4259/7172/51727/50484/2950/7367/119391/2947/4258/2941/7366/54578/7365/54658/4257/978/79799/9/7498/54575/1576/2938/54576/7364/10
hsa00480	Glutathione metabolism	56	-0.652437	-1.94982	0.000176741	0.000176741	0.00165155	4258	tags=41%, list=13%, signal=36%	51060/2939/2730/3417/2876/9446/2948/373156/4259/50484/2950/119391/2947/4258/2941/494143/2936/2877/4257/27306/2678/2938/124975
hsa00350	Tyrosine metabolism	36	-0.647978	-1.78694	0.000727141	0.000727141	0.0046403	5702	tags=64%, list=17%, signal=53%	5409/7173/1312/221/125/2806/4129/81889/128/2805/7306/4282/6898/1644/4128/127/2954/218/1638/3081/130/222/126
hsa00340	Histidine metabolism	21	-0.647137	-1.60083	0.0169907	0.0169907	0.04753	6515	tags=67%, list=19%, signal=54%	223/3034/3067/221/144193/4129/224/217/3176/501/26/4128/218/222
hsa04975	Fat digestion and absorption	40	-0.645436	-1.81621	0.000539763	0.000539763	0.00389154	5165	tags=52%, list=15%, signal=45%	5408/29881/949/2806/81579/64240/4547/38/346606/39/8694/5319/84647/64241/2169/2168/80168/64600/5320/50487/8399
hsa01210	2-Oxocarboxylic acid metabolism	19	-0.640648	-1.55363	0.029862	0.029862	0.0641384	7718	tags=68%, list=23%, signal=53%	3421/51166/50/587/3419/1431/3418/2806/95/3417/2805/162417/2875
hsa00100	Steroid biosynthesis	20	-0.636667	-1.56031	0.026747	0.026747	0.0613711	7906	tags=65%, list=23%, signal=50%	1056/3988/50814/51478/1718/6713/10682/7108/6309/120227/1591/6307/2222
hsa00601	Glycosphingolipid biosynthesis - lacto and neolacto series	27	-0.629846	-1.64737	0.00877684	0.00877684	0.0312725	2878	tags=30%, list=8%, signal=27%	8707/2525/28/2524/2528/10317/6484/8708
hsa00620	Pyruvate metabolism	47	-0.625823	-1.81363	0.000530223	0.000530223	0.00389154	5503	tags=57%, list=16%, signal=48%	2739/5160/4191/125/1737/97/5162/5313/4190/224/1738/128/98/217/2271/38/39/501/10327/4200/10873/4199/5106/127/197257/130/126
hsa00592	alpha-Linolenic acid metabolism	24	-0.620562	-1.57716	0.0182094	0.0182094	0.0482929	1528	tags=50%, list=5%, signal=48%	8310/51/81579/5319/84647/5321/283748/255189/64600/5320/50487/8399
hsa00020	Citrate cycle (TCA cycle)	30	-0.616536	-1.6454	0.00813911	0.00813911	0.0301938	6653	tags=80%, list=20%, signal=64%	4967/5091/3421/6389/6391/50/3419/1431/5160/4191/3418/1737/5162/4190/1738/8803/3417/2271/6392/8802/1743/6390/8801/5106
hsa00062	Fatty acid elongation	23	-0.614707	-1.54814	0.0255827	0.0255827	0.060049	3459	tags=61%, list=10%, signal=55%	6785/117145/79993/51102/64834/3032/51144/1892/79071/10965/3033/10449/122970/641371
hsa03010	Ribosome	151	-0.614497	-2.13151	0.000159185	0.000159185	0.00165155	7937	tags=58%, list=23%, signal=45%	6157/6158/64963/10573/63875/6165/25873/2197/6204/9801/7311/51373/100526842/6141/6222/6171/6191/9045/6161/51073/6152/9553/6194/51263/6136/6209/6201/6155/6217/6182/29074/51116/64979/51121/6139/51023/6203/55052/51021/63931/55173/11222/6129/140032/51069/55168/51081/6164/6188/51318/6202/4736/6159/65003/6207/6175/6138/6132/51264/6183/64928/64968/6150/6125/51187/219927/3921/6193/6142/79590/200916/6208/6…
hsa04061	Viral protein interaction with cytokine and cytokine receptor	98	-0.602281	-1.96971	0.000167645	0.000167645	0.00165155	5127	tags=44%, list=15%, signal=37%	6355/6846/8795/29949/50604/8743/3570/3588/729230/3586/3577/6372/8797/8793/6367/10563/1233/7124/1235/11009/10803/6359/1524/1232/3576/6361/27178/3579/53832/8794/3606/6357/2920/6364/10344/2921/6356/2919/5473/9547/6369/5196/56477
hsa00970	Aminoacyl-tRNA biosynthesis	25	-0.597274	-1.53488	0.0273379	0.0273379	0.0620298	5786	tags=72%, list=17%, signal=60%	55699/23438/54938/55157/283459/118672/51067/79731/55278/10667/10056/92935/51091/57038/123263/25973/5188/10352
hsa00590	Arachidonic acid metabolism	59	-0.596131	-1.80401	0.000348614	0.000348614	0.0027381	1825	tags=39%, list=5%, signal=37%	81579/873/2876/874/5319/8529/84647/5321/283748/1559/246/2053/2877/1573/8644/1555/255189/27306/2678/64600/5320/50487/8399
hsa01240	Biosynthesis of cofactors	147	-0.588991	-2.03539	0.000159668	0.000159668	0.00165155	6853	tags=53%, list=20%, signal=42%	4831/1719/8942/133686/6697/10720/587/4351/51601/56474/55163/7390/29925/23498/4522/80308/3145/29922/29968/493911/4830/5805/6470/93100/204/5372/8564/54600/50808/7360/4338/54577/441024/1355/1352/2643/2730/27430/224/1738/7389/4832/9249/217/145226/7358/64802/10243/51727/326625/55312/1728/84274/158/10327/387787/2235/51109/27235/79717/11019/7367/54995/51004/7366/51805/248/53630/27010/54578/7365/8836/546…
hsa01232	Nucleotide metabolism	81	-0.58428	-1.86457	0.000169837	0.000169837	0.00165155	6861	tags=49%, list=20%, signal=40%	51251/4831/30833/353/51020/7298/56474/3251/8623/29922/4830/2766/2987/204/954/4907/50808/3615/132/1854/124583/7378/1633/151531/9615/4832/79077/84284/51292/51727/158/50484/270/957/4860/377841/956/978/5169/122481/7498
hsa00051	Fructose and mannose metabolism	30	-0.581034	-1.55065	0.0210877	0.0210877	0.0525162	6208	tags=47%, list=18%, signal=38%	4351/55556/3795/29925/5208/5372/6652/7167/2762/2203/8790/7264/229/57016
hsa04216	Ferroptosis	41	-0.579193	-1.63723	0.00520366	0.00520366	0.0219692	5174	tags=37%, list=15%, signal=31%	51703/8031/23516/7157/9474/2730/2180/112483/7417/10162/246/30061/64116/7419/23305
hsa01250	Biosynthesis of nucleotide sugars	36	-0.578602	-1.59562	0.0114525	0.0114525	0.0377212	6506	tags=56%, list=19%, signal=45%	54187/4351/29925/2585/23483/2673/5372/2584/7360/6675/55907/55276/5236/7358/2762/10020/64841/2582/8790/7264
hsa00512	Mucin type O-glycan biosynthesis	34	-0.575017	-1.5713	0.0138333	0.0138333	0.0429523	6046	tags=47%, list=18%, signal=39%	79695/10331/29071/2591/11226/27090/256435/2589/51809/11227/51301/9245/442117/55808/26290/192134
hsa00640	Propanoate metabolism	31	-0.572661	-1.53762	0.0218229	0.0218229	0.053053	4502	tags=52%, list=13%, signal=45%	594/8310/51/26275/1629/1738/8803/84693/55862/5095/1892/8802/4329/8801/5096/35
hsa00563	Glycosylphosphatidylinositol (GPI)-anchor biosynthesis	26	-0.569624	-1.47754	0.0394144	0.0394144	0.0789102	5808	tags=46%, list=17%, signal=38%	9488/9487/23556/80055/5279/80235/55650/10026/8733/5281/5283/51227
hsa00565	Ether lipid metabolism	44	-0.569461	-1.63135	0.00552683	0.00552683	0.0221301	4421	tags=39%, list=13%, signal=34%	9514/10390/284161/81579/122618/5319/84647/133121/5051/5321/79153/283748/255189/64600/5320/50487/8399
hsa00052	Galactose metabolism	30	-0.563834	-1.50475	0.0301517	0.0301517	0.0641384	5067	tags=33%, list=15%, signal=28%	2720/2538/2584/7360/130589/55276/5236/2582/6476/57016
hsa03050	Proteasome	45	-0.557034	-1.60359	0.00744813	0.00744813	0.0284795	7404	tags=53%, list=22%, signal=42%	5692/9861/5685/5701/5715/5683/5694/51371/10213/5691/5690/5699/5700/5682/5719/5696/5714/5689/5721/5686/5693/5687/5684/5706/5720
hsa00380	Tryptophan metabolism	40	-0.55571	-1.56373	0.0145736	0.0145736	0.0437659	7684	tags=61%, list=23%, signal=47%	51166/6999/1962/3030/8942/223/11185/23498/8564/4129/847/224/1738/217/38/7166/39/501/1892/1743/26/1644/3033/4128/1543
hsa04976	Bile secretion	89	-0.555551	-1.79962	0.000167112	0.000167112	0.00165155	4617	tags=39%, list=14%, signal=34%	3781/10998/54600/54577/3156/57552/8647/10599/6554/64240/481/9971/7367/9429/64241/7366/1080/6523/5243/54578/7365/54658/8431/6822/123264/5567/79799/54575/1576/54576/343/8671/28234/7364/760
hsa00010	Glycolysis / Gluconeogenesis	67	-0.54899	-1.69684	0.00138098	0.00138098	0.00742132	5459	tags=40%, list=16%, signal=34%	5160/441531/221/2538/125/9562/1737/5162/5313/7167/224/1738/130589/128/55276/217/5236/501/2203/10327/5106/127/218/229/130/222/126
hsa01212	Fatty acid metabolism	52	-0.547621	-1.61721	0.00527148	0.00527148	0.0219692	5174	tags=52%, list=15%, signal=44%	51703/79993/37/8310/51/84869/2180/51102/64834/3032/38/6342/39/27349/51144/3295/1892/7923/79071/1376/36/54995/34/3033/10449/35/23305
hsa05208	Chemical carcinogenesis - reactive oxygen species	197	-0.545844	-1.94931	0.000154967	0.000154967	0.00165155	4998	tags=46%, list=15%, signal=39%	5599/1351/4709/4694/84701/3551/6647/4696/4731/54539/572/4708/4729/1836/4712/1327/6655/9167/7381/4713/2939/1345/4698/4718/51079/4701/4701/4717/847/1340/7388/5602/4728/4706/873/5595/7417/1535/4724/9446/4725/4710/4716/4714/1337/2948/291/6416/4259/4893/6392/4722/1329/10975/1728/292/7384/1350/4697/4695/4715/7385/10327/4700/4711/7386/1349/1646/4704/440567/9377/119391/2947/6390/55967/4258/29796/2941/470…
hsa04932	Non-alcoholic fatty liver disease	151	-0.540941	-1.87636	0.000159185	0.000159185	0.00165155	6373	tags=61%, list=19%, signal=50%	7132/5879/4719/6391/4726/5562/5296/6720/4217/374291/4705/4720/8503/4702/5599/1351/6945/4709/4694/84701/3551/581/4696/4731/54539/4708/3570/4729/4712/1327/5313/836/9167/7381/4713/840/1345/4698/4718/51079/4701/4701/4717/1340/7388/5602/4728/4706/5571/54205/356/51422/4724/4725/4710/4716/998/4714/1337/7124/5564/6392/4722/1329/1965/10975/7384/1350/4697/1050/4695/4715/7385/4700/4711/7386/3553/637/1349/54…
hsa00330	Arginine and proline metabolism	49	-0.540201	-1.58122	0.010007	0.010007	0.034059	4432	tags=39%, list=13%, signal=34%	2806/262/4129/1158/112483/224/2805/8659/217/501/1159/2628/79814/26/1160/548596/4128/1152/4843
hsa01200	Carbon metabolism	113	-0.539099	-1.80078	0.000164177	0.000164177	0.00165155	6653	tags=52%, list=20%, signal=42%	6391/6888/7086/50/5723/5223/3419/113675/729020/1431/5160/441531/29968/5634/2746/4191/2098/3418/6470/1737/2806/283871/8310/5162/5313/51/4190/26275/7167/847/1738/8803/128/3417/2805/2271/25796/38/84693/6392/39/189/5095/414328/1892/2203/4200/10873/8802/2731/4329/4199/1743/6390/8801/5096/35/229/2875
hsa00520	Amino sugar and nucleotide sugar metabolism	48	-0.501057	-1.4597	0.0280028	0.0280028	0.0628403	6506	tags=48%, list=19%, signal=39%	54187/4351/10007/132789/29925/2585/2673/5372/2584/7360/6675/55907/51167/55276/5236/7358/2762/3074/10020/64841/2582/8790/7264
hsa04657	IL-17 signaling pathway	94	-0.496896	-1.61922	0.001501	0.001501	0.00785949	4998	tags=37%, list=15%, signal=32%	5599/10758/132014/3551/3596/8772/27190/6280/836/51433/4322/1437/5602/5595/6372/8061/7124/1440/6278/4312/727897/3553/4314/3576/6361/112744/3605/27189/2920/6364/2921/6356/2919/1673/3934
hsa04972	Pancreatic secretion	101	-0.484735	-1.59527	0.00182361	0.00182361	0.00931	3365	tags=25%, list=10%, signal=22%	23436/81579/481/5908/683/1360/1131/5319/84647/5332/5646/1080/489/64600/1359/5874/5320/50487/8671/9635/760/1811/8399/22802/1179
hsa00240	Pyrimidine metabolism	58	-0.480133	-1.44741	0.0258832	0.0258832	0.0600638	7412	tags=45%, list=22%, signal=35%	115024/1635/51251/4831/30833/51020/7298/56474/8623/29922/4830/4907/1854/124583/7378/1633/318/151531/4832/79077/51727/50484/957/377841/956/978/5169
hsa01524	Platinum drug resistance	72	-0.47113	-1.47518	0.01491	0.01491	0.0441273	5449	tags=37%, list=16%, signal=31%	8503/27113/578/8772/581/572/7157/836/2939/5595/54205/356/9446/2948/4193/4259/4437/2950/637/119391/2947/4258/2941/1026/355/4257/2938
hsa01230	Biosynthesis of amino acids	73	-0.468184	-1.46844	0.0164779	0.0164779	0.0467354	7718	tags=49%, list=23%, signal=38%	3421/230/383/84076/5230/384/6888/7086/50/587/5723/5223/3419/113675/729020/1431/441531/29968/5634/3418/6470/2806/95/445/5313/7167/27430/3417/2805/435/162417/5009/1491/5053/229/2875
hsa00230	Purine metabolism	121	-0.466208	-1.5718	0.00196143	0.00196143	0.00976936	6853	tags=43%, list=20%, signal=34%	4831/5139/30833/5136/50940/353/53343/51020/3251/5147/29922/5634/4830/2766/2987/204/954/4907/50808/5144/3615/132/124583/5137/1633/318/9615/5145/4832/55276/22875/5236/84284/51292/5142/56985/158/50484/270/2272/957/9060/4860/2984/5152/377841/956/5169/5143/122481/7498/646625
hsa04115	p53 signaling pathway	71	-0.458974	-1.43341	0.0232358	0.0232358	0.0551744	4956	tags=41%, list=15%, signal=35%	27113/11200/9134/8795/581/7157/143686/836/1647/83667/1643/54205/64393/8797/4193/10572/894/50484/10912/891/27244/9540/637/25898/900/2810/1026/355/5268
hsa04924	Renin secretion	67	-0.457777	-1.41491	0.0298636	0.0298636	0.0641384	4957	tags=27%, list=15%, signal=23%	183/5533/2773/154/5137/805/801/2770/5734/5332/1908/5732/1907/5972/5567/9635/22802/1179
hsa04640	Hematopoietic cell lineage	95	-0.451285	-1.47287	0.0109872	0.0109872	0.0367819	4252	tags=31%, list=13%, signal=27%	945/960/3570/3575/1437/928/916/914/4254/1604/966/4311/7124/1440/931/912/917/7850/3568/3553/915/100133941/2815/910/3815/913/911/909/3574/3552
hsa05415	Diabetic cardiomyopathy	177	-0.446207	-1.57344	0.000627549	0.000627549	0.00427174	5751	tags=48%, list=17%, signal=40%	374291/4705/4720/7416/5880/5160/8503/817/5501/4702/5599/183/1351/4709/4694/2673/84701/4696/4731/54539/4708/4729/5162/4712/1327/9167/7381/4713/1345/4698/5499/4718/51079/4701/4701/4717/1340/7388/5602/4728/4706/7417/1535/4724/4725/4710/4716/4714/1337/4689/291/5165/25874/1215/6392/4722/1329/10975/292/7384/1350/4697/4695/4715/7385/4700/4711/7386/1349/4704/440567/1376/9377/5332/6390/55967/29796/4707/13…
hsa05133	Pertussis	76	-0.432033	-1.36625	0.0422343	0.0422343	0.081449	5340	tags=34%, list=16%, signal=29%	3592/387/5599/51135/2773/3593/836/840/3586/805/5602/5595/6372/801/23643/7124/2770/7099/3553/3576/834/3552/4843/725/729238/722
hsa00564	Glycerophospholipid metabolism	89	-0.430569	-1.39476	0.0285762	0.0285762	0.06343	3280	tags=25%, list=10%, signal=22%	10400/81579/122618/23171/55500/1606/56985/1040/55326/139189/5319/84647/10162/2819/5321/283748/10434/255189/64600/5320/50487/8399
hsa05323	Rheumatoid arthritis	89	-0.422711	-1.3693	0.0376003	0.0376003	0.0760235	4071	tags=29%, list=12%, signal=26%	8992/1437/3600/529/9296/51606/6372/7124/245972/7099/51382/4312/533/8792/8741/3553/4314/3576/8600/3605/3606/2920/6364/2921/2919/3552
hsa04936	Alcoholic liver disease	142	-0.400184	-1.376	0.0176934	0.0176934	0.0480943	6668	tags=34%, list=20%, signal=27%	719/6934/223/4615/4792/5562/6720/4217/3929/3592/5599/37/51135/3551/125/3593/8772/8310/836/51/5602/224/5571/128/356/51422/23643/7124/217/5564/6416/7099/501/3553/3576/5608/34/3605/2920/5563/355/2921/127/2919/2168/10891/130/126
hsa04217	Necroptosis	133	-0.394783	-1.34677	0.0292643	0.0292643	0.0641384	5688	tags=31%, list=17%, signal=26%	3454/29082/7416/192111/817/2746/5599/9525/8795/8772/581/3460/8743/57132/51510/81858/5478/5602/7417/356/8797/7124/291/25978/7099/292/3459/3553/637/5836/92421/7098/5321/283748/246/834/355/255189/7419/11035/3552/90865
hsa04621	NOD-like receptor signaling pathway	181	-0.394488	-1.39595	0.00827996	0.00827996	0.0301938	5785	tags=28%, list=17%, signal=23%	55669/3454/11337/7416/100289462/79792/387/10010/5599/51135/11345/837/3551/4938/8772/8767/199713/5586/81858/9474/7531/5602/5595/7417/84674/846/1535/100506742/260434/7124/114769/7099/25828/90550/3553/5332/3576/3606/2920/834/2921/2919/1673/2635/222545/7419/11035/838/1670/1671
hsa04142	Lysosome	132	-0.389676	-1.32853	0.0348178	0.0348178	0.0733007	6434	tags=34%, list=19%, signal=28%	256471/1174/84572/1211/79158/8906/1519/410/130340/4126/9516/9741/2519/2720/9114/4669/1203/967/138050/1201/23457/23553/1212/10053/8763/51606/10717/135112/175/427/245972/1520/3074/26503/285362/10577/5641/533/1511/55353/11154/2517/2581/3373/58511/1510
hsa04723	Retrograde endocannabinoid signaling	141	-0.383762	-1.31765	0.0362494	0.0362494	0.0740251	5863	tags=41%, list=17%, signal=34%	3760/374291/4705/4720/4702/22999/5599/2791/4709/4694/2773/2560/4696/4731/2793/54539/4708/4729/4712/4713/11343/4698/4718/246213/51079/4701/4701/4717/2166/57406/5602/4728/2561/4706/5595/4724/4725/4710/4716/4714/2770/4722/4697/4695/4715/2787/4700/4711/4704/2911/55970/5332/55967/4707/2557/2555/2568/5567
hsa05164	Influenza A	168	-0.371531	-1.3035	0.0355346	0.0355346	0.073669	6843	tags=32%, list=20%, signal=25%	7132/842/3109/4615/51284/4792/5296/3122/3119/8766/3454/7416/8503/3592/51135/3551/578/2224/4938/8795/3593/8772/581/56000/3460/8743/836/7113/55916/5595/54205/356/56649/8797/7124/291/7099/1965/292/3459/3553/637/3576/7098/64499/5646/3606/834/355/7177/402569/23430/3552/90865
hsa04550	Signaling pathways regulating pluripotency of stem cells	143	0.345953	1.26783	0.0452022	0.0452022	0.0854701	5164	tags=28%, list=15%, signal=24%	3625/7473/463/1749/6657/3480/1852/2103/10297/89780/3175/7479/93/7484/9421/6929/8324/3624/4211/10000/55183/5600/80326/5293/3720/3718/51384/8322/1857/6300/7476/3626/2885/5295/9869/7477/5290/2260/7480/4088/2264
hsa04261	Adrenergic signaling in cardiomyocytes	149	0.359698	1.32145	0.0215924	0.0215924	0.053053	6848	tags=35%, list=20%, signal=28%	7139/816/3753/59283/6262/5502/4634/487/113/7169/107/815/111/478/185/115/10000/5600/4625/146/6543/109/5330/59285/491/4624/493/23533/782/486/6300/492/2778/477/112/23236/6331/2771/186/781/9586/5578/786/5568/6332/1388/153/488/70/208/64764/808/10369
hsa04145	Phagosome	149	0.362509	1.33178	0.0194332	0.0194332	0.0502337	7379	tags=39%, list=22%, signal=31%	1311/7060/9103/7058/113457/525/4842/9902/8685/3678/79659/3684/78989/51807/200576/3106/6891/9146/81035/718/7057/347733/1783/1778/3134/3689/3111/3127/3690/715/4353/10333/948/3133/7059/527/6890/7278/84617/4360/22925/3107/3118/3688/3112/534/3916/29927/2209/2214/811/55176/653361/3105/1514/60/4973/7097/535
hsa04724	Glutamatergic synapse	112	0.366159	1.29715	0.0408163	0.0408163	0.0809235	6753	tags=43%, list=20%, signal=34%	100137049/50944/2901/85358/8681/2905/116444/113/107/5582/2897/773/3710/2785/9455/111/115/2775/109/3709/9454/5330/1742/10681/6507/2792/2778/2893/2891/112/23236/2903/22941/2771/6512/2912/2916/94235/5578/6511/5568/3708/2786/8605/81539/2892/2898/2913
hsa04022	cGMP-PKG signaling pathway	164	0.36841	1.37115	0.0092291	0.0092291	0.0319437	6798	tags=40%, list=20%, signal=32%	27094/487/113/107/10398/3710/27345/2977/100271849/111/478/185/4882/115/10000/4625/146/3667/6543/109/4881/3709/91807/6093/5330/4772/4846/2969/491/4624/10335/4773/1909/493/23533/486/492/4638/6722/4209/477/3643/112/23236/5138/2771/3764/3779/340156/151/9475/9586/85366/4880/2768/3708/1388/153/488/4205/8660/4775/208/64764/1258/808
hsa04371	Apelin signaling pathway	136	0.369586	1.34538	0.0186548	0.0186548	0.0488397	6831	tags=40%, list=20%, signal=32%	4854/5346/4842/6262/4634/113/1958/107/5054/9759/3710/2785/100271849/111/595/185/115/10000/6261/8877/6543/109/3709/91807/10014/59/5330/22808/4846/23533/6263/10681/6696/3991/2792/4638/4209/112/23236/2475/2771/340156/4088/30849/94235/85366/4899/5568/3708/182/2786/4205/208/808/6198
hsa04928	Parathyroid hormone synthesis, secretion and action	106	0.369622	1.30287	0.0426768	0.0426768	0.081449	6169	tags=41%, list=18%, signal=33%	113/1958/107/4323/5582/3710/111/10893/56302/11214/115/9138/632/109/4040/3709/9826/4041/5330/64386/5745/6256/4325/2778/4209/112/23236/673/2260/142680/2771/1956/4929/9247/9586/5578/9935/2768/6667/5568/4326/3708/1388
hsa05224	Breast cancer	147	0.372375	1.36696	0.0125702	0.0125702	0.0407083	7039	tags=45%, list=21%, signal=35%	4854/4851/7473/2324/4855/3480/8822/3714/10297/89780/4853/7479/7484/26508/675/595/8324/10000/80326/1869/5293/4040/4791/9965/27006/2099/4041/1871/8202/672/51384/8322/4616/1857/2254/23493/7476/3725/2885/5295/7477/5290/2475/673/2260/2064/6654/7480/1956/8648/2253/83439/8312/6667/1021/182/54567/2535/2248/324/208/5241/6198/7483/6932/6464
hsa04919	Thyroid hormone signaling pathway	121	0.376719	1.34816	0.0198249	0.0198249	0.0506057	6881	tags=39%, list=20%, signal=31%	4854/4851/5335/5469/4855/487/9968/4853/5582/84812/1387/595/478/10000/4625/23389/5293/9969/2033/2099/5330/8202/4624/6772/7067/3690/486/25942/6256/5295/477/23236/6513/5290/2475/5170/5336/9862/8648/7249/5578/9611/5568/488/2648/208/5214/6714
hsa04934	Cushing syndrome	155	0.379526	1.40247	0.00753093	0.00753093	0.0284795	6169	tags=37%, list=18%, signal=31%	816/8085/4297/7473/113/1395/10297/89780/107/7479/2516/8912/7484/815/3710/111/595/8324/185/115/8911/80326/1869/109/3709/11091/5330/1871/79798/1589/51384/3164/56246/8322/1857/1586/7476/2778/112/23236/7477/673/7480/2771/1956/1394/6770/8622/1029/9586/83439/8312/6667/5568/1021/3708/23746/1388
hsa05410	Hypertrophic cardiomyopathy	90	0.380738	1.30527	0.0423559	0.0423559	0.081449	8401	tags=47%, list=25%, signal=35%	7139/59283/7043/6262/4634/487/22801/3678/7273/7169/6445/3679/3908/8515/4625/6543/3691/1636/59285/4624/3690/782/1756/1674/781/3688/786/3672/6444/3569/488/7042/70/10369/7040/60/6442/778/3693/10368/4000/776
hsa04611	Platelet activation	122	0.382016	1.36985	0.0164609	0.0164609	0.0467354	6025	tags=40%, list=18%, signal=33%	1277/100137049/51206/1278/7450/8681/7094/1281/83660/113/107/2909/3710/2977/111/115/10000/5600/9138/5293/109/3709/91807/6093/5330/4846/10235/2814/23533/3690/6300/2811/5739/4638/2778/5295/112/23236/5290/9002/2771/340156/5336/3688/9475/85366/2534/5568/3708
hsa04921	Oxytocin signaling pathway	152	0.38743	1.42717	0.00539811	0.00539811	0.022047	6025	tags=38%, list=18%, signal=32%	816/100137049/59283/8681/6262/113/3770/107/10398/5582/815/3710/2977/111/595/4882/115/54776/6261/2775/109/4881/3709/91807/3762/100134444/6093/5330/4772/4846/59285/57118/4773/1938/5021/23533/6263/29904/782/3725/4638/2778/3763/112/23236/2771/1956/3765/340156/3768/781/9475/85366/5578/786/57172/5568/3708
hsa04933	AGE-RAGE signaling pathway in diabetic complications	99	0.394321	1.37595	0.0207708	0.0207708	0.0523656	5186	tags=35%, list=15%, signal=30%	2335/1277/1278/1284/7043/1282/5335/1281/1958/84812/5054/595/7422/185/10000/5600/5293/3383/5330/4772/4846/6772/1286/4313/50507/6777/6776/6300/3725/5295/23236/5290/6401/4088/5336
hsa04514	Cell adhesion molecules	148	0.410243	1.50693	0.00295144	0.00295144	0.0133347	6611	tags=43%, list=19%, signal=35%	3897/1002/6900/8506/23308/1462/6614/9378/3684/57689/57555/9074/22871/1000/9080/9379/114798/83692/3683/958/22854/3106/84631/3383/84628/54413/22829/139065/6693/5797/49861/24146/3134/1003/2734/3689/3111/3127/4359/83700/947/3133/51208/933/23114/3107/6401/3118/5817/5175/26050/23705/3688/3112/94030/4685/149461/80381/9076/22865/57863/3384/5010/26047
hsa04911	Insulin secretion	86	0.418819	1.42626	0.013882	0.013882	0.0429523	4909	tags=32%, list=14%, signal=28%	816/27094/6262/6616/113/27445/107/117/9699/5582/815/3710/27345/3780/111/478/115/109/6804/5330/886/486/2778/477/112/23236/6513/3779
hsa04925	Aldosterone synthesis and secretion	98	0.419436	1.46305	0.00718355	0.00718355	0.0282107	6299	tags=42%, list=19%, signal=34%	816/51305/113/107/5582/8912/815/3710/111/478/185/115/8911/109/4881/3709/3762/5330/1589/491/57118/3164/25865/493/3991/492/5587/2778/477/112/23236/5138/4929/6770/9586/5578/57172/5568/3708/1388/747
hsa04725	Cholinergic synapse	113	0.422406	1.49928	0.00383534	0.00383534	0.0166642	6244	tags=39%, list=18%, signal=32%	816/1141/774/1129/1139/113/3785/3770/107/5582/773/815/3710/2785/111/1136/115/10000/2775/5293/109/3709/1143/100134444/5330/1137/23533/10681/2792/43/5295/3763/112/23236/5290/2771/3768/6572/94235/9586/5578/2534/5568/3708/2786
hsa05412	Arrhythmogenic right ventricular cardiomyopathy	77	0.427706	1.43192	0.0162188	0.0162188	0.0467354	8555	tags=49%, list=25%, signal=37%	59283/6262/1496/487/22801/3678/6445/3679/1000/3908/8515/6543/1832/3691/59285/88/3690/782/3728/1756/1674/781/3688/83439/786/3672/6444/488/10369/6932/60/6442/778/3693/10368/4000/776/29119
hsa04330	Notch signaling pathway	58	0.436609	1.38999	0.0357143	0.0357143	0.073669	6716	tags=38%, list=20%, signal=30%	4854/4851/4855/3714/9253/4853/9612/1387/342371/26508/7090/2033/1857/23493/6310/9794/6868/84441/182/54567/196403/2648
hsa04713	Circadian entrainment	95	0.440666	1.52714	0.00300375	0.00300375	0.0133347	6244	tags=44%, list=18%, signal=36%	816/4842/6262/2905/113/9722/107/117/5582/8912/815/8863/5187/3710/2785/2977/111/115/8911/6261/2775/109/3762/5330/6263/10681/2792/8864/2778/2893/2891/3763/112/23236/2903/2771/3765/94235/5578/5568/3708/2786
hsa04360	Axon guidance	180	0.443402	1.66901	0.000552639	0.000552639	0.00389154	6998	tags=43%, list=21%, signal=35%	3897/816/5365/4917/6091/56924/6586/90249/91584/5335/6585/9901/5361/5727/56896/54910/55558/91653/23380/56920/2051/10398/54437/815/57689/64221/8829/10501/10371/25/5293/22854/6608/10500/54434/84628/6093/4773/3984/2242/219699/2046/5781/5295/10507/5290/8482/56288/223117/56963/2771/8440/5170/5336/5364/7223/6387/3688/9475/3611/5578/658/151449/85464/7852/2534/5881/23654/9353/2042/10505/4775/2050/23365/65…
hsa03250	Viral life cycle - HIV-1	62	0.443761	1.42991	0.0222012	0.0222012	0.0533379	7522	tags=45%, list=22%, signal=35%	4130/1387/23299/4131/4599/11168/6829/2033/9146/5903/636/8178/4298/4600/51497/9972/684/7514/7852/25939/23534/200315/5045/1234/2648/79869/10955/25920
hsa01522	Endocrine resistance	96	0.443915	1.54265	0.00298656	0.00298656	0.0133347	7039	tags=46%, list=21%, signal=37%	4854/4851/5469/4855/113/3480/3714/4853/107/111/595/115/10000/5600/1869/5293/109/2099/1871/8202/1564/4313/6300/3725/2885/2778/5295/112/5290/2475/673/2064/6654/4318/1956/1029/9611/6667/5568/182/54567/208/6198/6714/6464
hsa05414	Dilated cardiomyopathy	95	0.446662	1.54792	0.00275344	0.00275344	0.0133028	7017	tags=44%, list=21%, signal=35%	7139/59283/7043/6262/4634/487/113/22801/3678/7273/7169/6445/107/3679/111/3908/115/8515/4625/6543/109/3691/59285/4624/3690/782/2778/1756/112/1674/781/3688/786/3672/5568/153/6444/488/7042/70/10369/7040
hsa00310	Lysine degradation	58	0.465213	1.48105	0.014239	0.014239	0.0433994	4807	tags=37%, list=14%, signal=32%	8085/51268/63976/4297/9757/10157/55870/58508/150572/64324/10919/8985/79813/9739/84444/2145/93166/29072/5351/23067/9869/55904
hsa04340	Hedgehog signaling pathway	52	0.479679	1.4978	0.0127581	0.0127581	0.0407083	5009	tags=42%, list=15%, signal=36%	23432/2619/2737/374654/5727/91653/8643/2121/1954/132884/2736/595/4036/6608/50937/23288/57467/53944/84976/1455/23295/1453
hsa03440	Homologous recombination	37	0.481279	1.40707	0.0468332	0.0468332	0.0877416	4871	tags=38%, list=14%, signal=32%	29935/472/8940/5892/675/7516/146956/641/5424/672/50511/83990/7156/11073
hsa04510	Focal adhesion	198	0.505	1.92201	0.000282406	0.000282406	0.00230681	5724	tags=43%, list=17%, signal=36%	2335/1311/1277/7060/7148/1293/1299/2316/1278/7058/1284/3381/3911/56924/7450/1282/7094/3371/7410/1292/2324/5159/83660/7448/7143/3913/131873/3480/22801/3678/1291/3679/10398/5582/29780/2321/2889/3912/2909/1280/3915/595/7422/23396/3908/8515/10000/54776/1793/5293/91807/3691/2318/5155/6093/3910/7057/2317/81/7409/1286/3690/6696/3725/4638/2885/3791/5295/9564/7059/5290/673/3914/2064/6654/1956/340156/5170/…
hsa04520	Adherens junction	66	0.510157	1.66455	0.000953971	0.000953971	0.00528052	7250	tags=50%, list=21%, signal=39%	10580/1496/3480/1387/10810/283106/6615/2033/10458/5797/7082/8936/81/1457/3643/5770/56288/2260/2064/1956/4088/7454/83439/7414/4008/2534/51701/5881/9855/6714/6932/7048/60
hsa04974	Protein digestion and absorption	102	0.515739	1.80542	0.000757193	0.000757193	0.00468566	4556	tags=46%, list=13%, signal=40%	85301/1302/1277/169044/1293/6550/80781/1299/1278/50509/1301/1284/1289/1294/1300/1282/1281/1295/1292/7373/1306/84570/1290/255631/1357/57642/1303/131873/1506/1305/1291/1307/1280/1296/478/51032/6543/440387/81578/63036/206358/1286/486/6510/2006/477/1504
hsa04392	Hippo signaling pathway - multiple species	28	0.527993	1.4501	0.0412884	0.0412884	0.0810723	6950	tags=50%, list=20%, signal=40%	126374/8642/7003/26524/83937/25937/79633/7005/23286/9770/84962/92597/10413/122786
hsa03460	Fanconi anemia pathway	49	0.565166	1.74256	0.000696702	0.000696702	0.00458948	8574	tags=55%, list=25%, signal=41%	29935/548593/8940/84464/675/2175/353497/146956/5980/641/55215/672/2176/197342/83990/79008/22909/545/7156/5395/5889/51455/2187/2189/84126/9894/116028
hsa04512	ECM-receptor interaction	88	0.624275	2.13382	0.000249066	0.000249066	0.00211925	5334	tags=55%, list=16%, signal=46%	2335/1311/1277/3339/7060/7148/51206/1293/1299/1278/7058/1284/3381/3911/7450/1282/3371/9899/1292/7448/7143/3913/131873/22801/3678/1291/3679/375790/3912/1280/3915/3908/8515/3691/3910/7057/2814/1286/3690/6696/2811/948/7059/1758/3914/9900/1101/3688
hsa00532	Glycosaminoglycan biosynthesis - chondroitin sulfate / dermatan sulfate	20	0.628351	1.58925	0.017899	0.017899	0.0480943	7200	tags=70%, list=21%, signal=55%	166012/22856/79586/9469/50515/51363/113189/54480/64132/64131/26229/55454/55501/56548

## Sheet: Supplementary Table S6
Supplementary Table S6 The 237 differently expressed gens in high risk group
UP-regulated genes							DOWN-regulated genes
INHA	HTR1A	LIPC	NCAN	CHRNB2	ADAD2	KRT5	SFTPC
PSG4	GH2	EPHB6	COL20A1	ATP2B3	PSG6	SPRR2E	CALCB
EEF1A2	SPINT4	FSTL5	RNF17	RLN3	CLDN6	SPRR2B	MLN
ARHGAP40	SH3GL3	TCF23	KLK5	ZFP42	IRX4	PSG1	SFTA3
TAS2R30	MUC22	SYCP1	MAGEA10	AMBN	FBXO40	SBK2	SFTPA1
ATP6V0A4	ACTL6B	ZFR2	KRT6A	CTRB1	CHGB	GPR50	ERVH48-1
VCX	OR13H1	CRH	CHRNA2	TMEM213	MAGEC1	XKR7	ZNF479
CCKBR	MUC16	GCG	TPTE	ARHGAP36	SLITRK1	PPP1R17	SLC5A8
TP63	NLRP5	UTS2B	ZIC1	PAGE4	RP11-240B13.2	CT45A10	C20orf85
GPR22	MAGEB6	SOHLH2	SLC1A6	GAD2	DAZ1	NANOS2	NKX2-1
SVOP	KIRREL2	TCHH	ZIC4	GC	LRP1B	PRLHR	MT4
SLC26A9	HMX1	CT45A5	AP3B2	KRTAP10-9	TFAP2D	KRT78	IRGM
GPHA2	PCDHA13	SEZ6	ADIPOQ	KRTAP2-2	CHRND	UNCX	DMRT1
VGF	LUZP4	CHST8	SRRM4	CER1	CTAG2	OR1E2	TMCO2
ELOVL2	PLSCR5	PNMT	KHDC1L	IL36A	KLK9	SOHLH1	NMRK2
KCNQ2	DPPA2	CLPSL1	LEP	GAGE12J	FGF6	HRH3	LIPF
SDR9C7	REG3G	PIK3C2G	OC90	KIF1A	IVL	KRTAP4-6	GLYATL2
CERS3	NEUROD1	PGPEP1L	INSL6	SIM1	NNAT	GALP	CLCA4
ANKRD34C	SYNGR4	MMP8	SHISA7	CALCA	TUBA3C	PNLIP	SLC22A31
SLC6A3	PSG5	SLC17A6	PRSS56	DPYSL5	FOXR2	PSG9	MAGEB10
TAS2R46	STRA8	OR1E1	KRT6C	MSMB	CACNG6	LHX3	AIRE
CLRN1	PCSK2	CLDN17	FABP4	CLEC2A	CRNN	CHRNA4	SFTPB
NR0B1	FAM9B	PAQR9	CDH12	TBR1	CPA1	UGT3A1	PGC
CACNG7	MAGEC2	CACNG3	ANXA8	NLRP4	KRT14	COX7B2	C16orf90
MMD2	NKX2-2	TRDN	SERPINB4	RPTN	PSG7	NEUROD4	HSF5
CELA2A	CAMK2B	NEUROD2	ARL14EPL	PSG11	SSX5	CRCT1	INSL5
MUC7	DDX53	ZDHHC22	LCE3E	SSX1	GPR83	SERPINB13	ZG16
TMPRSS11E	TMPRSS11F	PAGE2	CIDEA	CNGA3	MAGEB1	CT45A1
PLIN1	CRHR1	LMX1A	COX8C	IGDCC3	LCE3D	TFAP2B
MROH9	PNLDC1	WNT3A	PDYN	TRIM49B	CALML5	DCAF4L2

## Sheet: Supplementary Table S7
Supplementary Table S7 The outputs from the Cmap database
Rank	Name	Score	Description
8555	MST-312	-93.38	Telomerase inhibitor
8546	flucytosine	-87.35	Antifungal
8544	ganglioside	-85.85	SRC activator
8536	xanthohumol	-82.18	ATPase inhibitor
8527	dapsone	-80.21	Bacterial antifolate
8514	cefatrizine	-74.75	Bacterial cell wall synthesis inhibitor
8501	CG-930	-71.28	JNK inhibitor
8498	quinoclamine	-70.41	Algicide
8499	vinburnine	-70.41	Adrenergic receptor antagonist
8494	VER-155008	-69.43	HSP inhibitor
8493	dicloxacillin	-69.25	Bacterial cell wall synthesis inhibitor
8487	halcinonide	-68	Glucocorticoid receptor agonist
8479	LE-135	-65.54	Retinoid receptor agonist
8473	GW-843682X	-64.94	PLK inhibitor
8469	methyl-angolensate	-64.11	Apoptosis inhibitor
8466	triacsin-c	-63.64	Adrenergic receptor antagonist
8463	GW-311616	-63.48	Leukocyte elastase inhibitor
8461	tolcapone	-63.26	Catechol O methyltransferase inhibitor
8458	FGIN-1-27	-62.88	Inositol monophosphatase inhibitor
8457	CGP-7930	-62.83	GABA receptor modulator
8454	cerivastatin	-62.18	HMGCR inhibitor
8452	tyrphostin-51	-61.87	EGFR inhibitor
8444	proscillaridin	-60.31	ATPase inhibitor
8443	WH-4023	-60.23	SRC inhibitor
8440	cefalexin	-59.9	Bacterial cell wall synthesis inhibitor
8434	prostaglandin	-59.26	Prostanoid receptor antagonist
8420	prostratin	-55.95	PKC activator
8417	triamcinolone	-55.54	Glucocorticoid receptor agonist
8407	PD-160170	-54	Neuropeptide receptor antagonist
8405	scoulerine	-53.13	Adrenergic receptor antagonist
8404	safinamide	-52.95	Dopamine uptake inhibitor
8403	calcitriol	-52.75	Vitamin D receptor agonist
8402	indinavir	-52.64	HIV protease inhibitor
8394	CAY-10618	-51.57	NAMPT inhibitor
8393	liothyronine	-51.4	Thyroid hormone stimulant
8391	L-690488	-51.15	Inositol monophosphatase inhibitor
8387	PHTPP	-50.48	Estrogen receptor antagonist
8386	amonafide	-50.41	Topoisomerase inhibitor
8381	androstenol	-50.2	GABA receptor modulator
8379	zafirlukast	-50.03	Leukotriene receptor antagonist
8369	capsazepine	-48.14	TRPV agonist
8366	fludrocortisone	-47.06	Glucocorticoid receptor agonist
8364	alosetron	-47	Serotonin receptor antagonist
8363	tranylcypromine	-46.92	Monoamine oxidase inhibitor
8360	UK-356618	-46.48	Metalloproteinase inhibitor
8355	penicillic-acid	-45.93	other antibiotic
8354	oxantel	-45.89	Anthelmintic
8346	IB-MECA	-45.01	Adenosine receptor agonist
8340	TTNPB	-44.49	Retinoid receptor agonist
8338	methylnorlichexanthone	-43.76	Aurora kinase inhibitor
8334	lonidamine	-43.43	Glucokinase inhibitor
8332	ABT-737	-42.83	BCL inhibitor
8329	prima-1-met	-42.39	thioredoxin inhibitor
8328	parthenolide	-42.26	NFkB pathway inhibitor
8324	desoxypeganine	-41.77	Acetylcholinesterase inhibitor
8321	zosuquidar	-41.49	P-glycoprotein inhibitor
8312	oleanolic-acid	-40.87	G protein-coupled receptor agonist
8302	deferiprone	-39.76	Chelating agent
8300	tyrphostin-AG-1295	-39.64	PDGFR receptor inhibitor
8298	NECA	-39.12	Adenosine receptor agonist
8287	oxymetazoline	-37.67	Adrenergic receptor agonist
8284	carmofur	-37.49	Thymidylate synthase inhibitor
8265	ziprasidone	-36.29	Dopamine receptor antagonist
8256	brefeldin-a	-34.83	Protein synthesis inhibitor
8251	apoptosis-activator-II	-33.95	Carboxylesterase inhibitor
8250	SRC-kinase-inhibitor-II	-33.59	SRC inhibitor
8248	SCH-28080	-33.58	ATPase inhibitor
8249	L-741742	-33.58	Dopamine receptor antagonist
8245	clofazimine	-33.5	GK0582 inhibitor
8246	alrestatin	-33.5	Aldose reductase inhibitor
8244	kinetin-riboside	-33.44	Apoptosis stimulant
8243	cinnarizine	-33.2	Calcium channel blocker
8239	cinchonine	-32.89	P-glycoprotein inhibitor
8238	tyrphostin-AG-825	-32.88	Receptor tyrosine protein kinase inhibitor
8234	tienilic-acid	-32.77	Sodium/potassium/chloride transporter inhibitor
8233	prostaglandin-e1	-32.62	Prostanoid receptor agonist
8232	tipifarnib	-32.61	Farnesyltransferase inhibitor
8230	UCL-2077	-32.46	Slow after hyperpolarization channel blocker
8228	droxinostat	-32.2	HDAC inhibitor
8227	XAV-939	-32.07	Tankyrase inhibitor
8226	nTZDpa	-31.87	PPAR receptor agonist
8220	arecaidine	-31.49	Acetylcholine receptor agonist
8219	naringin	-31.45	Cytochrome P450 inhibitor
8218	WR-216174	-31.41	PFMRK inhibitor
8217	tiotidine	-31.24	Histamine receptor antagonist
8216	acadesine	-31.11	AMPK activator
8215	trimethobenzamide	-31.07	Histamine receptor antagonist
8213	BRD-K06817181	-31.04	JAK inhibitor
8212	carbofuran	-30.94	Cholinesterase inhibitor
8210	triclabendazole	-30.8	Microtubule inhibitor
8207	ICI-89406	-30.16	Adrenergic receptor antagonist
8206	IKK-2-inhibitor	-30.1	IKK inhibitor
8205	geranylgeraniol	-29.99	Farnesyltransferase inhibitor
8203	clotrimazole	-29.72	Cytochrome P450 inhibitor
8200	diltiazem	-29.53	Calcium channel blocker
8198	triamcinolone	-29.26	Glucocorticoid receptor agonist
8197	calcipotriol	-29.22	Vitamin D receptor agonist
8194	alclometasone	-29.08	Glucocorticoid receptor agonist
8192	RS-100329	-28.7	Adrenergic receptor antagonist
8191	SJ-172550	-28.62	MDM inhibitor
8190	bosentan	-28.48	Endothelin receptor antagonist
8187	palonosetron	-28.05	Serotonin receptor antagonist
8181	tyrphostin	-27.64	EGFR inhibitor
8180	terbutaline	-27.63	Adrenergic receptor agonist
8179	atenolol	-27.62	Adrenergic receptor antagonist
8174	huperzine-a	-27.23	Acetylcholinesterase inhibitor
8173	acetyl-geranygeranyl-cysteine	-27.16	Inhibitor of methyl esterification of geranylgeranylated proteins
8171	latrepirdine	-26.83	Glutamate receptor antagonist
8169	danusertib	-26.68	Aurora kinase inhibitor
8167	ebselen	-26.49	H+/K+-ATPase inhibitor
8166	BML-257	-26.48	AKT inhibitor
8162	niridazole	-26.02	Phosphofructokinase inhibitor
8159	hydralazine	-25.88	Vasodilator
8158	austricine	-25.77	Hypolipidemic
8156	ingenol	-25.32	PKC activator
8155	BRL-50481	-25.3	Phosphodiesterase inhibitor
8154	TER-14687	-25.25	Inhibitor of translocation of PKCq in T cells
8152	desoximetasone	-25.1	Glucocorticoid receptor agonist
8150	pseudoephedrine	-25.09	Adrenergic receptor agonist
8151	L-165041	-25.09	PPAR receptor agonist
8147	cinobufagin	-24.91	ATPase inhibitor
8136	thioperamide	-24.06	Histamine receptor antagonist
8132	erythromycin	-23.71	NFkB pathway inhibitor
8131	carbidopa	-23.69	Aromatic L-amino acid decarboxylase inhibitor
8130	fenpiverinium	-23.64	Acetylcholine receptor antagonist
8129	depomedrol	-23.49	Glucocorticoid receptor agonist
8122	PT-630	-23.11	Dipeptidyl peptidase inhibitor
8120	rosmarinic-acid	-23.04	GABA transaminase inhibitor
8113	capsaicin	-22.62	TRPV agonist
8112	BMS-641988	-22.56	Androgen receptor antagonist
8111	moexipril	-22.5	ACE inhibitor
8109	indolophenanthridine	-22.28	CALY activator
8108	simvastatin	-22.12	HMGCR inhibitor
8107	ZM-323881	-22.04	VEGFR inhibitor
8106	4,5-dianilinophthalimide	-22.02	EGFR inhibitor
8104	BIX-01338	-21.94	Histone lysine methyltransferase inhibitor
8105	NTNCB	-21.94	Neuropeptide receptor antagonist
8097	isoreserpine	-21.69	Vesicular monoamine transporter inhibitor
8098	entecavir	-21.69	Reverse transcriptase inhibitor
8093	W-7	-21.44	Calmodulin antagonist
8091	nocodazole	-21.26	Tubulin inhibitor
8090	dimercaptosuccinic-acid	-21.24	Chelating agent
8088	Y-27632	-21.14	Rho associated kinase inhibitor
8085	aminomethyltransferase	-20.97	Nitric oxide synthase inhibitor
8084	naproxol	-20.79	Anti-inflammatory
8081	pirinixic-acid	-20.73	PPAR receptor agonist
8078	baccatin-III	-20.51	Paclitaxel precursor
8076	flavokavain-b	-20.47	Antineoplastic
8075	JTE-907	-20.25	Cannabinoid receptor inverse agonist
8072	orphenadrine	-20.05	Acetylcholine receptor antagonist
8070	linoleic-acid	-19.98	Oxidative stress inducer
8065	CA-074-Me	-19.71	Cathepsin inhibitor
8062	naltrexone	-19.69	Opioid receptor antagonist
8063	EMD-386088	-19.69	Serotonin receptor agonist
8060	GW-4064	-19.59	FXR agonist
8057	BMS-754807	-19.34	IGF-1 inhibitor
8056	acepromazine	-19.33	Dopamine receptor antagonist
8054	biotin	-19.27	Vitamin B
8055	MDL-73005EF	-19.27	Serotonin receptor antagonist
8052	niacin	-19.04	NAD precursor with lipid lowering effects
8051	AG-370	-18.95	PDGFR receptor inhibitor
8050	SC-19220	-18.9	Prostanoid receptor antagonist
8047	chelidonine	-18.83	Tubulin inhibitor
8046	U-0126	-18.62	MEK inhibitor
8045	tiaprofenic-acid	-18.56	Cyclooxygenase inhibitor
8043	AR-C133057XX	-18.49	Nitric oxide synthase inhibitor
8044	bufalin	-18.49	ATPase inhibitor
8042	cetraxate	-18.34	Mucus protecting agent
8041	mephenytoin	-18.32	Hydantoin antiepileptic
8040	etamivan	-18.22	Respiratory stimulant
8039	YM-298198	-18.19	Glutamate receptor antagonist
8038	alfacalcidol	-18.11	Vitamin D receptor agonist
8036	SR-27897	-18.05	CCK receptor antagonist
8035	MRS-1754	-17.94	Adenosine receptor antagonist
8033	BAY-59-3074	-17.83	Cannabinoid receptor partial agonist
8032	diphenoxylate	-17.77	Opioid receptor agonist
8027	BH3I-1	-17.47	BCL inhibitor
8022	L-161982	-17	Prostanoid receptor antagonist
8021	epigallocatechin	-16.98	Nitric oxide synthase inhibitor
8020	ODQ	-16.83	Guanylyl cyclase inhibitor
8016	danoprevir	-16.61	HCV inhibitor
8013	PRL-3-inhibitor-I	-16.57	Tyrosine phosphatase inhibitor
8011	immethridine	-16.51	Histamine receptor agonist
8010	herniarin	-16.5	Acetylcholinesterase inhibitor
8008	fludroxycortide	-16.4	Glucocorticoid receptor agonist
8007	SU-11274	-16.39	Hepatocyte growth factor receptor inhibitor
8006	practolol	-16.34	Adrenergic receptor antagonist
8005	sappanone-a	-16.29	Tyrosinase inhibitor
8002	PD-169316	-16.16	p38 MAPK inhibitor
8001	L-692585	-16.14	Growth hormone releasing peptide ligand agonist
7999	BMY-45778	-16.11	IP1 prostacyclin receptor agonist
7997	LY-341495	-15.92	Glutamate receptor antagonist
7996	Y-134	-15.88	Estrogen receptor antagonist
7995	PD-0325901	-15.85	MEK inhibitor
7992	AICA-ribonucleotide	-15.69	AMPK activator
7989	tyrphostin-AG-538	-15.45	IGF-1 inhibitor
7986	o-3M3FBS	-15.32	phospholipase activator
7985	oligomycin-a	-15.3	ATP synthase inhibitor
7981	KU-14R	-15.21	Imidazoline receptor ligand
7980	dofetilide	-15.14	Potassium channel blocker
7976	bis-tyrphostin	-14.95	EGFR inhibitor
7977	corynanthine	-14.95	Adrenergic receptor antagonist
7975	RO-25-6981	-14.89	Ionotropic glutamate receptor antagonist
7973	dovitinib	-14.85	EGFR inhibitor
7971	AM-281	-14.82	Cannabinoid receptor antagonist
7969	AG-494	-14.62	EGFR inhibitor
7968	tracazolate	-14.55	GABA receptor modulator
7966	LY-2140023	-14.46	Glutamate receptor agonist
7964	quipazine	-14.39	Serotonin receptor agonist
7960	reserpic-acid	-14.3	Norepinephrine transporter inhibitor
7958	bromfenac	-14.27	Cyclooxygenase inhibitor
7957	aniracetam	-14.24	Glutamate receptor agonist
7956	XMD-885	-14.23	Leucine rich repeat kinase inhibitor
7954	etilefrine	-14.1	Adrenergic receptor agonist
7952	6-aminochrysene	-14.02	Transferase inhibitor
7949	rucaparib	-13.78	PARP inhibitor
7948	arctigenin	-13.76	MEK inhibitor
7947	GSK-1904529A	-13.71	IGF-1 inhibitor
7945	KIN001-220	-13.64	Aurora kinase inhibitor
7943	ZK-164015	-13.49	Estrogen receptor antagonist
7942	hydrocortisone	-13.42	Glucocorticoid receptor agonist
7939	flufenamic-acid	-13.37	Chloride channel blocker
7937	ISOX	-13.29	HDAC inhibitor
7934	BRL-15572	-13.13	Serotonin receptor antagonist
7933	temefos	-13.06	Cholinesterase inhibitor
7931	RO-08-2750	-13.02	NGF binding inhibitor
7929	W-9	-13	Calmodulin antagonist
7924	meptazinol	-12.83	Opioid receptor agonist
7922	malonoben	-12.81	Protein tyrosine kinase inhibitor
7921	peucedanin	-12.76	Apoptosis stimulant
7920	aminopentamide	-12.75	Acetylcholine receptor antagonist
7918	carpindolol	-12.63	Adrenergic receptor antagonist
7917	tetrahydrobiopterin	-12.57	Nitric oxide stimulant
7912	LFM-A12	-12.48	EGFR inhibitor
7911	tyrphostin-AG-112	-12.39	Protein tyrosine kinase inhibitor
7910	helveticoside	-12.3	ATPase inhibitor
7909	tyrphostin-AG-555	-12.29	EGFR inhibitor
7907	dipivefrine	-12.23	Adrenergic receptor agonist
7906	IKK-2-inhibitor-V	-12.19	IKK inhibitor
7904	roxatidine	-12.15	Histamine receptor antagonist
7902	semaxanib	-12.06	VEGFR inhibitor
7900	amylocaine	-11.82	Local anesthetic
7897	PETCM	-11.61	Caspase activator
7894	2-(biphenyl-4-ylsulfonamido)pentanedioic-acid	-11.59	Matrix metalloprotease inhibitor
7895	lawsone	-11.59	Coloring agent
7892	FCCP	-11.52	Mitochondrial oxidative phosphorylation uncoupler
7889	imiloxan	-11.33	Adrenergic receptor antagonist
7887	capecitabine	-11.27	DNA synthesis inhibitor
7885	megestrol	-11.11	Progesterone receptor agonist
7882	CP-94253	-11.03	Serotonin receptor agonist
7880	clofarabine	-10.79	Ribonucleoside reductase inhibitor
7877	chromanol	-10.71	Potassium channel blocker
7873	talipexole	-10.6	Adrenergic receptor agonist
7871	KI-8751	-10.52	VEGFR inhibitor
7870	acitretin	-10.49	Retinoid receptor agonist
7867	reichstein	-10.4	Androgen receptor antagonist
7865	cyproheptadine	-10.36	Histamine receptor antagonist
7861	alfaxalone	-10.34	Chloride channel agonist
7860	sulforaphane	-10.31	Antineoplastic
7858	KUC103898N	-10.28	-666
7855	westcort	-10.19	Glucocorticoid receptor agonist
7854	medrysone	-10.18	Glucocorticoid receptor agonist
7852	ergocryptine	-10.14	Dopamine agonist
7850	pentobarbital	-10.13	Barbiturate antiepileptic
7847	GW-7647	-10.07	PPAR receptor agonist
7846	r(-)-propylnorapomorphine	-9.96	Dopamine receptor agonist
7845	primidone	-9.92	GABA receptor antagonist
7841	CS-1657	-9.8	PARP inhibitor
7839	aliskiren	-9.74	Antihypertensive
7837	metergoline	-9.69	Dopamine receptor agonist
7830	bethanechol	-9.51	Acetylcholine receptor agonist
7828	clofibrate	-9.47	PPAR receptor agonist
7826	MAPP-D-erythro	-9.43	Ceramidase inhibitor
7825	GW-1929	-9.34	PPAR receptor agonist
7823	dibenzepin	-9.31	Norepinephrine reuptake inhibitor
7821	AG-490	-9.2	EGFR inhibitor
7818	GANT-58	-8.98	GLI antagonist
7817	CGP-54626	-8.95	GABA receptor antagonist
7814	imiquimod	-8.85	TLR agonist
7810	benzohydroxamic-acid	-8.72	Antifungal
7811	deracoxib	-8.72	Cyclooxygenase inhibitor
7808	7b-cis	-8.69	Exportin antagonist
7806	acetohydroxamic-acid	-8.61	Urease inhibitor
7803	dantron	-8.48	Laxative
7801	ITE	-8.45	Aryl hydrocarbon receptor agonist
7799	clobetasol	-8.33	Glucocorticoid receptor agonist
7792	PTB1	-8.13	AMPK activator
7789	U-74389F	-8.1	Lipid peroxidase inhibitor
7785	L-690330	-8.01	Inositol monophosphatase inhibitor
7783	pioglitazone	-7.96	Insulin sensitizer
7780	retinyl	-7.91	vitamin analog
7775	spiramide	-7.87	Dopamine receptor antagonist
7774	picotamide	-7.85	Thromboxane receptor antagonist
7771	WT-171	-7.83	HDAC inhibitor
7768	NBI-27914	-7.81	CRF receptor antagonist
7769	pemoline	-7.81	Dopamine receptor agonist
7764	16,16-dimethylprostaglandin-e2	-7.73	Prostanoid receptor agonist
7763	cholic-acid	-7.68	Bile acid
7761	rufloxacin	-7.64	Bacterial DNA gyrase inhibitor
7757	ivermectin	-7.54	GABA receptor agonist
7754	tosyl-phenylalanyl-chloromethyl-ketone	-7.51	Chymotrypsin inhibitor
7752	tyrphostin-AG-1296	-7.48	FLT3 inhibitor
7747	gamma-homolinolenic-acid	-7.27	Cholesterol inhibitor
7737	pyrrolidine-dithiocarbamate	-6.91	NFkB pathway inhibitor
7735	clofibric-acid	-6.87	PPAR receptor agonist
7732	ofloxacin	-6.83	Bacterial DNA gyrase inhibitor
7726	SQ-29548	-6.69	Thromboxane receptor antagonist
7721	FIT	-6.62	Opioid receptor agonist
7719	triciribine	-6.57	AKT inhibitor
7715	suloctidil	-6.55	Adrenergic receptor antagonist
7716	ON-01910	-6.55	PLK inhibitor
7713	fipronil	-6.5	GABA gated chloride channel blocker
7711	estropipate	-6.45	Estrogen receptor agonist
7709	digoxigenin	-6.42	Steroid
7707	TG100-115	-6.4	-666
7706	ebelactone-b	-6.39	Lipase inhibitor
7705	CO-101244	-6.37	Ionotropic glutamate receptor antagonist
7703	HNHA	-6.33	HDAC inhibitor
7701	lumicolchicine	-6.3	Colchicine isomer, non-binder of microtubules
7698	lasalocid	-6.26	Bacterial permeability inducer
7692	protein-tyrosine-phosphatase-inhibitor-IV	-6.13	Tyrosine phosphatase inhibitor
7690	I-OMe-AG-538	-6.07	IGF-1 inhibitor
7682	bumetanide	-5.88	Solute carrier family member inhibitor
7679	RHC-80267	-5.85	Triacylglycerol lipase inhibitor
7676	D-4476	-5.83	TGF beta receptor inhibitor
7675	5'-guanidinonaltrindole	-5.82	Opioid receptor antagonist
7674	benzbromarone	-5.78	Chloride channel blocker
7672	montelukast	-5.74	Leukotriene receptor antagonist
7663	ethoprop	-5.67	Acetylcholinesterase inhibitor
7658	elesclomol	-5.61	Oxidative stress inducer
7656	teicoplanin	-5.57	Bacterial cell wall synthesis inhibitor
7657	HO-013	-5.57	PPAR receptor agonist
7653	pepstatin	-5.49	Aspartic protease inhibitor
7651	tubacin	-5.47	HDAC inhibitor
7649	TCS-359	-5.46	FLT3 inhibitor
7645	tretinoin	-5.44	Retinoid receptor agonist
7640	LM-1685	-5.39	Cyclooxygenase inhibitor
7635	GR-103691	-5.36	Dopamine receptor antagonist
7632	anagrelide	-5.29	Phosphodiesterase inhibitor
7633	nomifensine	-5.29	Dopamine uptake inhibitor
7631	benazepril	-5.26	ACE inhibitor
7625	PF-3845	-5.18	FAAH inhibitor
7621	sulfinpyrazone	-5.12	Uricosuric blocker
7617	MAZ-51	-5.08	VEGFR inhibitor
7615	taurocholic-acid	-5.07	Bile acid
7616	aripiprazole	-5.07	Serotonin receptor agonist
7606	epibatidine	-4.97	Acetylcholine receptor agonist
7605	7,8-dihydro-L-biopterin	-4.95	Dihydroneopterin aldolase inhibitor
7603	4-(2-Amino-ethyl)-benzenesulfonamide	-4.94	carbonic anhydrase inhibitor
7602	doxylamine	-4.93	Histamine receptor antagonist
7593	SDZ-205-557	-4.85	Serotonin receptor antagonist
7590	altizide	-4.8	Thiazide diuretic
7589	EXO-1	-4.79	ARF inhibitor
7582	fulvestrant	-4.76	Estrogen receptor antagonist
7584	flumazenil	-4.76	Benzodiazepine receptor antagonist
7586	mefenamic-acid	-4.76	Cyclooxygenase inhibitor
7587	azithromycin	-4.76	Bacterial 50S ribosomal subunit inhibitor
7579	oleylethanolamide	-4.72	Cannabinoid receptor agonist
7578	UNC-0321	-4.71	Histone lysine methyltransferase inhibitor
7572	azaperone	-4.65	Dopamine receptor antagonist
7562	naphazoline	-4.52	Adrenergic receptor agonist
7560	4-hydroxy-2-nonenal	-4.5	Cytotoxic lipid peroxidation product
7555	terreic-acid	-4.47	BTK inhibitor
7554	fluorometholone	-4.46	Glucocorticoid receptor agonist
7553	ramipril	-4.42	ACE inhibitor
7552	benzopurpurin-4b	-4.4	HIV entry inhibitor
7551	JWE-035	-4.37	Aurora kinase inhibitor
7549	HG-5-113-01	-4.35	Protein kinase inhibitor
7550	splitomycin	-4.35	SIRT inhibitor
7542	SB-206553	-4.31	Serotonin receptor antagonist
7541	rivaroxaban	-4.3	Coagulation inhibitor
7536	larixinic-acid	-4.24	Compound that interacts with metal centers
7537	icilin	-4.24	TRPV agonist
7527	acetyl-farnesyl-cysteine	-4.16	Inhibitor of methylation of endogenous isoprenylated proteins
7528	spiroxatrine	-4.16	Serotonin receptor antagonist
7529	ATPA	-4.16	Glutamate receptor agonist
7526	BIBU-1361	-4.14	EGFR inhibitor
7521	fenoldopam	-4.12	Dopamine receptor agonist
7516	prednisone	-4.05	Glucocorticoid receptor agonist
7515	GSK-0660	-4.04	PPAR receptor antagonist
7512	NVP-AUY922	-4.03	HSP inhibitor
7510	eprosartan	-4.02	Angiotensin receptor antagonist
7511	IRL-2500	-4.02	Endothelin receptor antagonist
7506	betahistine	-3.97	Histamine receptor agonist
7502	honokiol	-3.95	AKT inhibitor
7503	cortisone	-3.95	Glucocorticoid receptor agonist
7499	CGP-37157	-3.93	L-type calcium channel blocker
7500	maprotiline	-3.93	Norepinephrine reuptake inhibitor
7494	SA-792541	-3.88	CDC inhibitor
7492	docetaxel	-3.87	Tubulin inhibitor
7491	S-14506	-3.86	Serotonin receptor agonist
7489	apicidin	-3.85	HDAC inhibitor
7485	AZD-6482	-3.82	PI3K inhibitor
7484	BRD-K34608650	-3.81	Cannabinoid receptor agonist
7480	BRD-K65285700	-3.78	Cannabinoid receptor agonist
7473	erlotinib	-3.7	EGFR inhibitor
7474	2',5'-dideoxyadenosine	-3.7	Adenylyl cyclase inhibitor
7465	GSK-461364	-3.63	PLK inhibitor
7466	LY-2183240	-3.63	FAAH inhibitor
7459	treprostinil	-3.58	Prostacyclin analog
7452	methotrexate	-3.52	Dihydrofolate reductase inhibitor
7447	testosterone	-3.45	Androgen receptor agonist
7442	mercaptopurine	-3.38	Immunosuppressant
7439	quinine	-3.36	Hemozoin biocrystallization inhibitor
7438	L-168049	-3.35	Glucagon receptor antagonist
7436	BW-B70C	-3.33	Lipoxygenase inhibitor
7430	BVT-948	-3.31	Tyrosine phosphatase inhibitor
7427	loxoprofen	-3.3	Cyclooxygenase inhibitor
7428	farnesylthioacetic-acid	-3.3	Inhibitor of methyl esterification of farnesylated proteins
7424	EI-273	-3.28	PKC inhibitor
7419	ceforanide	-3.24	Penicillin binding protein inhibitor
7414	5-nonyloxytryptamine	-3.17	Serotonin receptor agonist
7413	Ala-Ala-Phe-CMK	-3.16	Tripeptidyl peptidase inhibitor
7408	SA-94315	-3.14	Caspase inhibitor
7409	n-arachidonyl-GABA	-3.14	cannabinoid receptor agonist
7410	carbenoxolone	-3.14	11-beta-HSD1 inhibitor
7405	ranolazine	-3.12	Sodium channel blocker
7400	VU-0413807-2	-3.07	Calcium channel blocker
7401	WAY-170523	-3.07	Metalloproteinase inhibitor
7398	SSR-69071	-3.06	Leukocyte elastase inhibitor
7399	indole	-3.06	aryl hydrocarbon receptor agonist
7392	guanfacine	-3	Adrenergic receptor agonist
7390	benzamil	-2.99	Sodium channel blocker
7391	WAY-629	-2.99	Serotonin receptor agonist
7379	GW-441756	-2.92	Growth factor receptor inhibitor
7383	minoxidil	-2.92	KATP activator
7377	sorafenib	-2.9	FLT3 inhibitor
7373	goserelin	-2.89	Gonadotropin releasing factor hormone receptor agonist
7374	esmolol	-2.89	Adrenergic receptor antagonist
7367	hydroquinine	-2.86	Antiarrhythmic
7368	probenecid	-2.86	Uricosuric blocker
7366	orciprenaline	-2.85	Adrenergic receptor agonist
7351	aprepitant	-2.78	Tachykinin antagonist
7352	palmitoylethanolamide	-2.78	Cannabinoid receptor agonist
7353	CGP-13501	-2.78	GABA receptor modulator
7354	CCCP	-2.78	Mitochondrial oxidative phosphorylation uncoupler
7346	deforolimus	-2.75	MTOR inhibitor
7336	nornicotine	-2.71	Acetylcholine receptor agonist
7337	buflomedil	-2.71	Adrenergic receptor antagonist
7338	mesulergine	-2.71	Dopamine receptor agonist
7335	calcifediol	-2.69	Vitamin D receptor agonist
7329	ibuprofen	-2.68	Cyclooxygenase inhibitor
7322	SB-590885	-2.64	RAF inhibitor
7323	dolasetron	-2.64	Serotonin receptor antagonist
7324	BIIB021	-2.64	HSP inhibitor
7325	SB-200646	-2.64	Serotonin receptor antagonist
7313	H-7	-2.61	PKA inhibitor
7314	dibenzoylmethane	-2.61	Antineoplastic
7311	gestrinone	-2.58	Progesterone receptor antagonist
7307	ZM-306416	-2.57	ABL inhibitor
7305	mepivacaine	-2.54	Potassium channel blocker
7302	6-benzylaminopurine	-2.52	Purinergic receptor activator
7303	mefloquine	-2.52	Adenosine receptor antagonist
7298	dexketoprofen	-2.5	Cyclooxygenase inhibitor
7299	thiorphan	-2.5	Membrane metalloendopeptidase inhibitor
7295	reboxetine	-2.47	Adrenergic receptor antagonist
7293	cucurbitacin-i	-2.45	JAK inhibitor
7290	phenothiazine	-2.43	Dopamine receptor antagonist
7291	tetrabenazine	-2.43	Vesicular monoamine transporter inhibitor
7289	vemurafenib	-2.42	RAF inhibitor
7285	MDM2-inhibitor	-2.4	MDM inhibitor
7278	felodipine	-2.36	Calcium channel blocker
7272	THM-I-94	-2.33	HDAC inhibitor
7273	LY-278584	-2.33	Serotonin receptor antagonist
7274	cilnidipine	-2.33	Calcium channel blocker
7275	NBQX	-2.33	Glutamate receptor antagonist
7266	JNJ-16259685	-2.29	Glutamate receptor antagonist
7268	gefitinib	-2.29	EGFR inhibitor
7269	iloprost	-2.29	Platelet aggregation inhibitor
7254	elvitegravir	-2.26	HIV integrase inhibitor
7255	vincristine	-2.26	Tubulin inhibitor
7256	pyroxamide	-2.26	HDAC inhibitor
7257	SCH-23390	-2.26	Dopamine receptor antagonist
7258	pinocembrin	-2.26	CYP1B1 inhibitor
7259	W-5	-2.26	Calmodulin antagonist
7261	KIN001-055	-2.26	EGFR inhibitor
7252	acarbose	-2.24	Glucosidase inhibitor
7248	tandutinib	-2.22	FLT3 inhibitor
7249	CGP-71683	-2.22	Neuropeptide receptor antagonist
7251	profenamine	-2.22	Butyrylcholinesterase inhibitor
7245	NM-PP1	-2.21	Mutant kinase inhibitor
7239	5-methoxytryptamine	-2.18	Serotonin receptor agonist
7240	verteporfin	-2.18	Photosensitizing agent
7242	phenazopyridine	-2.18	Local anesthetic
7243	homatropine	-2.18	Acetylcholine receptor antagonist
7236	bifonazole	-2.15	Sterol demethylase inhibitor
7237	zebularine	-2.15	DNA methyltransferase inhibitor
7232	ruxolitinib	-2.11	JAK inhibitor
7227	pregnenolone	-2.08	glutamate receptor modulator
7228	tenovins	-2.08	SIRT inhibitor
7225	procyclidine	-2.07	Acetylcholine receptor antagonist
7222	coumestrol	-2.06	Estrogen receptor agonist
7215	butoconazole	-2.04	Bacterial cell wall synthesis inhibitor
7216	SKF-83566	-2.04	Dopamine receptor antagonist
7217	ceramide	-2.04	Phosphoenolpyruvate carboxylase activator
7211	pazufloxacin	-2.03	Topoisomerase inhibitor
7210	daphnetin	-2.02	Protein kinase inhibitor
7204	acetyl-geranyl-cysteine	-2.01	Isoprenylated protein methylation inhibitor
7205	ribavirin	-2.01	Antiviral
7206	tyrphostin-AG-835	-2.01	Protein tyrosine kinase inhibitor
7207	amperozide	-2.01	Dopamine receptor antagonist
7208	busulfan	-2.01	DNA inhibitor
7209	mafenide	-2.01	Carbonic anhydrase inhibitor
7202	rilmenidine	-2	Adrenergic receptor agonist
7197	noretynodrel	-1.97	Progestogen hormone
7198	GW-9662	-1.97	PPAR receptor antagonist
7200	VU-0418946-1	-1.97	HIF modulator
7186	HA-14-1	-1.94	BCL inhibitor
7187	HLI-373	-1.94	MDM inhibitor
7188	veliparib	-1.94	PARP inhibitor
7189	tropanyl-3,5-dimethylbenzoate	-1.94	Serotonin receptor antagonist
7190	boldine	-1.94	Acetylcholine receptor antagonist
7191	AG-592	-1.94	Tyrosine kinase inhibitor
7192	bithionol	-1.94	Autotaxin inhibitor
7176	VUF-5681	-1.9	Histamine receptor antagonist
7177	SQ-22536	-1.9	Adenylyl cyclase inhibitor
7178	digitoxin	-1.9	ATPase inhibitor
7179	bendroflumethiazide	-1.9	Sodium/potassium/chloride transporter inhibitor
7173	benzanthrone	-1.89	Aromatic hydrocarbon derivative
7174	buphenine	-1.89	Adrenergic receptor agonist
7172	rabeprazole	-1.88	ATPase inhibitor
7165	GS-39783	-1.87	GABA receptor modulator
7166	FR-139317	-1.87	Endothelin receptor antagonist
7167	BRL-54443	-1.87	Serotonin receptor agonist
7159	secoisolariciresinol	-1.83	Antioxidant
7160	AG-879	-1.83	Angiogenesis inhibitor
7150	KUC103420N	-1.8	-666
7151	docosatrienoic-acid	-1.8	LTB4 inhibitor
7152	zacopride	-1.8	Serotonin receptor antagonist
7153	fosinopril	-1.8	ACE inhibitor
7154	losartan	-1.8	Angiotensin receptor antagonist
7155	RO-28-1675	-1.8	Glucokinase activator
7146	ST-91	-1.76	Adrenergic receptor agonist
7147	cirazoline	-1.76	Adrenergic receptor agonist
7139	GYKI-52466	-1.73	Glutamate receptor antagonist
7140	DPPE	-1.73	Histamine receptor antagonist
7141	tacedinaline	-1.73	HDAC inhibitor
7138	vindesine	-1.72	Tubulin inhibitor
7127	PD-184352	-1.69	MEK inhibitor
7128	cefotiam	-1.69	Bacterial cell wall synthesis inhibitor
7129	anandamide	-1.69	Cannabinoid receptor agonist
7122	ibudilast	-1.67	Leukotriene receptor antagonist
7123	benzoxiquine	-1.67	Anti-infective
7115	securinine	-1.66	GABA receptor antagonist
7116	metoprolol	-1.66	Adrenergic receptor antagonist
7117	CPCCOEt	-1.66	Glutamate receptor antagonist
7118	ZD-7114	-1.66	Adrenergic receptor agonist
7111	nitrofural	-1.62	Bacterial DNA inhibitor
7112	triprolidine	-1.62	Histamine receptor antagonist
7107	vinpocetine	-1.6	Phosphodiesterase inhibitor
7103	tenidap	-1.59	Cyclooxygenase inhibitor
7104	PP-2	-1.59	SRC inhibitor
7106	olopatadine	-1.59	Histamine receptor antagonist
7098	butabindide	-1.56	Tripeptidyl peptidase inhibitor
7099	sumatriptan	-1.56	Serotonin receptor agonist
7092	thenoyltrifluoroacetone	-1.55	Chelating agent
7097	HDAC1-selective	-1.55	HDAC inhibitor
7083	canertinib	-1.52	EGFR inhibitor
7084	4-hydroxyretinoic-acid	-1.52	Retinoid receptor binder
7085	anastrozole	-1.52	Aromatase inhibitor
7086	T-0070907	-1.52	PPAR receptor antagonist
7087	clocortolone	-1.52	Glucocorticoid receptor agonist
7082	l-stepholidine	-1.51	Dopamine receptor antagonist
7077	felbamate	-1.48	Glutamate receptor antagonist
7078	CI-966	-1.48	GAT inhibitor
7079	olmesartan	-1.48	Angiotensin receptor antagonist
7067	trans-7-hydroxy-pipat	-1.44	Dopamine receptor ligand
7070	methoxsalen	-1.44	DNA synthesis inhibitor
7062	ritonavir	-1.42	HIV protease inhibitor
7059	L-152804	-1.41	Neuropeptide receptor antagonist
7060	RK-682	-1.41	Tyrosine phosphatase inhibitor
7061	isradipine	-1.41	Calcium channel blocker
7047	thioproperazine	-1.37	Dopamine receptor antagonist
7048	mevastatin	-1.37	HMGCR inhibitor
7049	AM-630	-1.37	Cannabinoid receptor antagonist
7050	marmesin	-1.37	Angiogenesis inhibitor
7051	cycloheximide	-1.37	Protein synthesis inhibitor
7055	KIN001-127	-1.37	ITK inhibitor
7045	APHA-compound-8	-1.35	HDAC inhibitor
7046	tamoxifen	-1.35	Estrogen receptor antagonist
7040	argatroban	-1.34	Thrombin inhibitor
7044	fluconazole	-1.34	Sterol demethylase inhibitor
7035	etoposide	-1.32	Topoisomerase inhibitor
7034	targinine	-1.31	Nitric oxide synthase inhibitor
7026	axitinib	-1.3	PDGFR receptor inhibitor
7027	myriocin	-1.3	Serine palmitoyltransferase inhibitor
7028	TC-2559	-1.3	Acetylcholine receptor agonist
7029	seneciphylline	-1.3	Cytochrome P450 inhibitor
7030	SB-431542	-1.3	TGF beta receptor inhibitor
7031	eriochrome-black-t	-1.3	Azo dye
7032	metixene	-1.3	Acetylcholine receptor antagonist
7023	STO-609	-1.28	Calmodulin antagonist
7015	forskolin	-1.27	Adenylyl cyclase activator
7016	PNU-96415E	-1.27	Dopamine receptor antagonist
7017	LFM-A13	-1.27	BTK inhibitor
7018	isamoltan	-1.27	Adrenergic receptor antagonist
7019	hinokitiol	-1.27	Tyrosinase inhibitor
7020	hydrastine	-1.27	Tyrosine hydroxylase inhibitor
7022	proguanil	-1.27	Dihydrofolate reductase inhibitor
7005	nimetazepam	-1.23	GABA receptor agonist
7006	LY-303511	-1.23	Casein kinase inhibitor
7007	SA-792709	-1.23	Retinoid receptor agonist
7004	benzo(a)pyrene	-1.22	Carcinogen
6997	nilutamide	-1.2	Androgen receptor antagonist
6998	icosapent	-1.2	Platelet aggregation inhibitor
7002	resveratrol	-1.2	Cytochrome P450 inhibitor
6996	fananserin	-1.18	Dopamine receptor antagonist
6989	PPT	-1.16	Estrogen receptor agonist
6990	L-750667	-1.16	Dopamine receptor antagonist
6991	hemado	-1.16	Adenosine receptor agonist
6992	BU-239	-1.16	Imidazoline receptor agonist
6995	diazoxide	-1.16	Potassium channel activator
6980	NF-449	-1.13	Purinergic receptor antagonist
6981	strophanthidin	-1.13	ATPase inhibitor
6982	ponalrestat	-1.13	Aldose reductase inhibitor
6984	gossypol	-1.13	BCL inhibitor
6978	lorazepam	-1.12	Benzodiazepine receptor agonist
6979	diethylcarbamazine	-1.12	Lipoxygenase inhibitor
6969	MRS-1845	-1.09	Calcium channel blocker
6970	cyclopiazonic-acid	-1.09	ATPase inhibitor
6963	IAA-94	-1.06	Chloride channel blocker
6964	clioquinol	-1.06	Chelating agent
6965	sertaconazole	-1.06	Sterol demethylase inhibitor
6966	nicotinamide	-1.06	Protein synthesis stimulant
6967	cyclosporin-a	-1.06	Calcineurin inhibitor
6968	PAC-1	-1.06	Caspase activator
6954	meropenem	-1.01	Bacterial cell wall synthesis inhibitor
6949	skimmianine	-0.99	Acetylcholinesterase inhibitor
6950	SU-4312	-0.99	PDGFR receptor inhibitor
6951	NAS-181	-0.99	Serotonin receptor antagonist
6947	nilotinib	-0.98	ABL inhibitor
6948	VEGF-receptor-2-kinase-inhibitor-IV	-0.98	VEGFR inhibitor
6940	gabexate	-0.95	Serine protease inhibitor
6941	diethyltoluamide	-0.95	DEET activator of fly antenna ionotropic receptor IR40a
6942	buddleoflavonoloside	-0.95	Acetylcholinesterase inhibitor
6943	FTase-inhibitor-B581	-0.95	Farnesyltransferase inhibitor
6945	TW-37	-0.95	BCL inhibitor
6946	tivozanib	-0.95	VEGFR inhibitor
6939	BAY-K8644	-0.94	Calcium channel activator
6931	IWR-1-ENDO	-0.92	PARP inhibitor
6932	RO-60-0175	-0.92	Serotonin receptor agonist
6933	phosphodiesterase-V-inhibitor-II	-0.92	Phosphodiesterase inhibitor
6930	droperidol	-0.91	Dopamine receptor antagonist
6918	SB-415286	-0.88	Glycogen synthase kinase inhibitor
6919	PCA-4248	-0.88	Platelet activating factor receptor antagonist
6920	necrostatin-1	-0.88	RIPK inhibitor
6921	osthol	-0.88	Calcium channel blocker
6922	tetryzoline	-0.88	Adrenergic receptor agonist
6923	phenacetin	-0.88	Cyclooxygenase inhibitor
6924	etomidate	-0.88	GABA receptor modulator
6925	etodolac	-0.88	Cyclooxygenase inhibitor
6926	benperidol	-0.88	Dopamine receptor antagonist
6916	selamectin	-0.85	Nematocide
6901	tosufloxacin	-0.81	Bacterial DNA gyrase inhibitor
6902	KU-C103871	-0.81	GSP agonist
6903	tyrphostin-47	-0.81	EGFR inhibitor
6904	MEK1-2-inhibitor	-0.81	MEK inhibitor
6905	BD-1008	-0.81	Sigma receptor antagonist
6906	L-655708	-0.81	GABA receptor inverse agonist
6907	diloxanide	-0.81	Protein synthesis inhibitor
6895	zardaverine	-0.78	Phosphodiesterase inhibitor
6896	mead-acid	-0.78	KPL-1 tumor suppressor
6897	kynuramine	-0.78	Aryl hydrocarbon receptor activator
6898	metrizamide	-0.78	Radiopaque medium
6894	BCL2-inhibitor	-0.76	BCL inhibitor
6884	phenelzine	-0.74	Monoamine oxidase inhibitor
6885	wiskostatin	-0.74	Neural Wiskott-Aldrich syndrome protein inhibitor
6886	nafcillin	-0.74	Bacterial cell wall synthesis inhibitor
6887	primaquine	-0.74	Antimalarial
6888	ipsapirone	-0.74	Serotonin receptor agonist
6891	raltitrexed	-0.74	Thymidylate synthase inhibitor
6881	deguelin	-0.73	NADH-ubiquinone oxidoreductase (Complex I) inhibitor
6879	milrinone	-0.7	Phosphodiesterase inhibitor
6880	mefexamide	-0.7	Psychoactive drug
6876	venlafaxine	-0.68	Adrenergic inhibitor
6871	piceatannol	-0.67	SYK inhibitor
6872	JTE-013	-0.67	Lysophospholipid receptor antagonist
6873	iodophenpropit	-0.67	Histamine receptor antagonist
6874	trequinsin	-0.67	Phosphodiesterase inhibitor
6867	QS-11	-0.63	ARFGAP inhibitor
6868	GW-9508	-0.63	Free fatty acid receptor agonist
6869	fluprostenol	-0.63	Prostanoid receptor agonist
6866	pindolol	-0.61	Adrenergic receptor antagonist
6855	ZK-93423	-0.6	Benzodiazepine receptor agonist
6856	PG-9	-0.6	Acetylcholine receptor agonist
6857	dextromethorphan	-0.6	Glutamate receptor antagonist
6858	CO-102862	-0.6	Sodium channel blocker
6859	androsta-1,4-dien-3,17-dione	-0.6	Aromatase inhibitor
6860	ritanserin	-0.6	Serotonin receptor antagonist
6862	tacrine	-0.6	Acetylcholinesterase inhibitor
6863	isoliquiritigenin	-0.6	Guanylate cyclase activator
6854	ropivacaine	-0.59	Sodium channel blocker
6852	hypericin	-0.57	Tyrosine kinase inhibitor
6847	betaxolol	-0.56	Adrenergic receptor antagonist
6848	tomelukast	-0.56	Leukotriene receptor antagonist
6849	duloxetine	-0.56	Serotonin reuptake inhibitor
6850	aminoglutethimide	-0.56	Glucocorticoid receptor antagonist
6851	zimelidine	-0.56	Serotonin reuptake inhibitor
6837	sibutramine	-0.53	Serotonin reuptake inhibitor
6838	AKT-inhibitor-IV	-0.53	AKT inhibitor
6839	AQ-RA741	-0.53	Acetylcholine receptor antagonist
6840	metolazone	-0.53	Carbonic anhydrase inhibitor
6842	meclozine	-0.53	CAR agonist
6843	flecainide	-0.53	Sodium channel blocker
6844	MK-1775	-0.53	WEE1 kinase inhibitor
6834	proxyfan	-0.51	Histamine receptor modulator
6835	pravastatin	-0.51	HMGCR inhibitor
6823	parecoxib	-0.49	Cyclooxygenase inhibitor
6824	milnacipran	-0.49	Serotonin reuptake inhibitor
6825	artemether	-0.49	Antimalarial
6826	fatostatin	-0.49	SREBP inhibitor
6827	zolantidine	-0.49	Histamine receptor antagonist
6828	UBP-302	-0.49	Glutamate receptor antagonist
6829	equilin	-0.49	Estrogen receptor agonist
6830	prednisolone	-0.49	Glucocorticoid receptor agonist
6831	escitalopram	-0.49	Selective serotonin reuptake inhibitor (SSRI)
6832	phenoxybenzamine	-0.49	Adrenergic receptor antagonist
6814	PQ-401	-0.46	IGF-1 inhibitor
6815	mesoridazine	-0.46	Dopamine receptor antagonist
6816	L-694247	-0.46	Serotonin receptor agonist
6817	L-655240	-0.46	Thromboxane receptor antagonist
6818	rofecoxib	-0.46	Cyclooxygenase inhibitor
6819	protriptyline	-0.46	Tricyclic antidepressant
6804	zeranol	-0.42	Estrogen receptor agonist
6805	sulconazole	-0.42	Sterol demethylase inhibitor
6806	resorcinol	-0.42	Phosphodiesterase inhibitor
6807	propentofylline	-0.42	Adenosine reuptake inhibitor
6808	methocarbamol	-0.42	Muscle relaxant
6809	amoxapine	-0.42	Norepinephrine reuptake inhibitor
6792	avrainvillamide-analog-5	-0.39	nucleophosmin inhibitor
6793	hexamethylenebisacetamide	-0.39	AKT inhibitor
6794	terazosin	-0.39	Adrenergic receptor antagonist
6795	CHEMBL-374350	-0.39	NFkB pathway inhibitor
6796	yohimbine	-0.39	Adrenergic receptor antagonist
6797	benzydamine	-0.39	Membrane integrity inhibitor
6798	trimetozine	-0.39	Sedative
6799	tolmetin	-0.39	Cyclooxygenase inhibitor
6800	danazol	-0.39	Estrogen receptor antagonist
6788	isoeugenol	-0.36	Nitric oxide production inhibitor
6785	tipifarnib-P2	-0.35	farnesyltransferase inhibitor
6786	trapidil	-0.35	PDGFR receptor inhibitor
6787	adipiodone	-0.35	Contrast agent
6774	nisoxetine	-0.32	Norepinephrine reuptake inhibitor
6775	naloxone	-0.32	Opioid receptor antagonist
6776	DCEBIO	-0.32	Potassium channel activator
6777	tadalafil	-0.32	Phosphodiesterase inhibitor
6778	famciclovir	-0.32	DNA polymerase inhibitor
6779	dephostatin	-0.32	Tyrosine phosphatase inhibitor
6780	candesartan	-0.32	Angiotensin receptor antagonist
6782	clozapine	-0.32	Dopamine receptor antagonist
6783	PD-98059	-0.32	MEK inhibitor
6772	nialamide	-0.3	Monoamine oxidase inhibitor
6762	YS-035	-0.28	Calcium channel blocker
6763	tubaic-acid	-0.28	Mitochondrial complex I inhibitor
6764	SB-222200	-0.28	Tachykinin antagonist
6765	salsolinol	-0.28	Monoamine oxidase inhibitor
6766	pergolide	-0.28	Dopamine receptor agonist
6769	PD-173074	-0.28	FGFR inhibitor
6770	FPL-64176	-0.28	Calcium channel activator
6771	RU-28318	-0.28	Cytochrome P450 inhibitor
6756	propoxycaine	-0.25	Local anesthetic
6757	pregnenolone	-0.25	Glutamate receptor modulator
6758	phentermine	-0.25	Dopamine uptake inhibitor
6759	bisoprolol	-0.25	Adrenergic receptor antagonist
6760	brimonidine	-0.25	Adrenergic receptor agonist
6761	ZSTK-474	-0.25	PI3K inhibitor
6745	valsartan	-0.21	Angiotensin receptor antagonist
6746	irsogladine	-0.21	Phosphodiesterase inhibitor
6747	rolipram	-0.21	Phosphodiesterase inhibitor
6748	proadifen	-0.21	Nitric oxide synthase inhibitor
6749	estradiol-cypionate	-0.21	Estrogen receptor agonist
6750	DMBI	-0.21	PDGFR receptor inhibitor
6751	alprenolol	-0.21	Adrenergic receptor antagonist
6752	decitabine	-0.21	DNA methyltransferase inhibitor
6744	tacrolimus	-0.2	Calcineurin inhibitor
6739	idebenone	-0.18	Calcium channel modulator
6740	lamotrigine	-0.18	Serotonin receptor antagonist
6741	trazodone	-0.18	Adrenergic receptor antagonist
6742	chlormadinone	-0.18	5-alpha reductase inhibitor
6743	fluoxetine	-0.18	Selective serotonin reuptake inhibitor (SSRI)
6738	guanabenz	-0.16	Adrenergic receptor agonist
6735	bupropion	-0.15	Dopamine uptake inhibitor
6724	mosapride	-0.14	Serotonin receptor agonist
6725	vardenafil	-0.14	Phosphodiesterase inhibitor
6726	T-0901317	-0.14	LXR agonist
6727	clomipramine	-0.14	Serotonin transporter inhibitor (SERT)
6728	SKF-96365	-0.14	Calcium channel blocker
6729	salicin	-0.14	Anti-inflammatory
6730	meloxicam	-0.14	Cyclooxygenase inhibitor
6731	bucladesine	-0.14	Adenosine receptor agonist
6732	carbinoxamine	-0.14	Histamine receptor antagonist
6733	tocainide	-0.14	Sodium channel blocker
6734	doxepin	-0.14	Histamine receptor antagonist
6723	hexylcaine	-0.13	Sodium channel blocker
6711	disulfiram	-0.11	Aldehyde dehydrogenase inhibitor
6712	SB-225002	-0.11	CC chemokine receptor antagonist
6713	remoxipride	-0.11	Dopamine receptor antagonist
6714	papaverine	-0.11	Phosphodiesterase inhibitor
6715	isocarboxazid	-0.11	Monoamine oxidase inhibitor
6716	ticlopidine	-0.11	Purinergic receptor antagonist
6717	INCA-6	-0.11	Calcineurin inhibitor
6718	paroxetine	-0.11	Selective serotonin reuptake inhibitor (SSRI)
6719	quipazine	-0.11	Serotonin receptor agonist
6720	labetalol	-0.11	Adrenergic receptor antagonist
6721	nifedipine	-0.11	Calcium channel blocker
6704	tyrphostin-1	-0.07	EGFR inhibitor
6705	amodiaquine	-0.07	Histamine receptor agonist
6706	dexamethasone	-0.07	Glucocorticoid receptor agonist
6699	pifithrin-mu	-0.05	HSP inhibitor
6700	nortriptyline	-0.05	Tricyclic antidepressant
6691	nateglinide	-0.04	Insulin secretagogue
6692	thiostrepton	-0.04	FOXM1 inhibitor
6693	purmorphamine	-0.04	Smoothened receptor agonist
6694	altanserin	-0.04	Serotonin receptor antagonist
6695	torasemide	-0.04	Electrolyte reabsorption inhibitor
6696	toltrazuril	-0.04	Antiprotozoal
6697	gemfibrozil	-0.04	Lipoprotein lipase activator
6680	BJM-CSC-19	-0.03	MEK inhibitor
6681	pantoprazole	-0.03	ATPase inhibitor
6682	GW-405833	-0.03	Cannabinoid receptor agonist
6683	GR-89696	-0.03	Opioid receptor agonist
6684	irbesartan	-0.03	Angiotensin receptor antagonist
6685	dipyridamole	-0.03	Phosphodiesterase inhibitor
6686	GSK-429286A	-0.03	Rho associated kinase inhibitor
6687	risperidone	-0.03	Dopamine receptor antagonist
6688	chlorambucil	-0.03	DNA inhibitor
6689	terbinafine	-0.03	Fungal squalene epoxidase inhibitor
6690	warfarin	-0.03	Vitamin K antagonist
6667	EMF-bca1-57	-0.02	caspase inhibitor
6668	saquinavir	-0.02	HIV protease inhibitor
6669	prostaglandin-a1	-0.02	HSP inducer
6670	fluperlapine	-0.02	Serotonin receptor antagonist
6671	BAY-11-7821	-0.02	NFkB pathway inhibitor
6672	KU-55933	-0.02	ATM kinase inhibitor
6673	bepridil	-0.02	Calcium channel blocker
6674	diflunisal	-0.02	Prostanoid receptor antagonist
6675	ibuprofen	-0.02	Cyclooxygenase inhibitor
6676	pimozide	-0.02	Dopamine receptor antagonist
6677	SA-792728	-0.02	Sphingosine kinase inhibitor
6662	PK-11195	-0.01	Benzodiazepine receptor antagonist
6663	vanoxerine	-0.01	Dopamine uptake inhibitor
6664	SDM25N	-0.01	Opioid receptor antagonist
1988	AVA	0	Nucleophosmin inhibitor
1989	toremifene	0	Estrogen receptor antagonist
1990	avrainvillamide-analog-2	0	nucleophosmin inhibitor
2698	theophylline	0	Adenosine receptor antagonist
2699	tetracycline	0	Bacterial 30S ribosomal subunit inhibitor
2700	pyrazinamide	0	Fatty acid synthase inhibitor
2701	methazolamide	0	Carbonic anhydrase inhibitor
2702	medroxyprogesterone	0	progesterone receptor agonist
2703	chloramphenicol	0	Protein synthesis inhibitor
2704	captopril	0	ACE inhibitor
2705	cobalt(II)-chloride	0	HSP inducer
2706	entacapone	0	Catechol O methyltransferase inhibitor
2707	BRD-K63784565	0	Topoisomerase inhibitor
2708	NSC-94258	0	Antineoplastic
2709	1-phenylbiguanide	0	Serotonin receptor agonist
2710	CS-110266	0	Dopamine receptor agonist
2711	3-matida	0	Glutamate receptor antagonist
2712	BRD-A80383043	0	Glutamate receptor agonist
2713	cephalosporanic-acid	0	Bacterial cell wall synthesis inhibitor
2714	3-methyl-GABA	0	GABA aminotransferase activator
2715	17-hydroxyprogesterone-caproate	0	progesterone receptor agonist
2716	ascorbyl-palmitate	0	antioxidant
2717	bicuculline	0	GABA receptor antagonist
2718	verrucarin-a	0	Protein synthesis inhibitor
2719	tamibarotene	0	Retinoid receptor agonist
2720	tenofovir	0	Reverse transcriptase inhibitor
2721	oleoylethanolamide	0	Cannabinoid receptor agonist
2722	SB-525334	0	TGF beta receptor inhibitor
2723	VX-222	0	HCV inhibitor
2724	AS-703026	0	MEK inhibitor
2725	orantinib	0	FGFR inhibitor
2726	VX-745	0	p38 MAPK inhibitor
2727	cinacalcet	0	Calcium channel activator
2728	razoxane	0	Chelating agent
2729	PIK-75	0	DNA protein kinase inhibitor
2730	NPI-2358	0	Tubulin inhibitor
2731	WZ-3146	0	EGFR inhibitor
2732	TGX-221	0	PI3K inhibitor
2733	XL-147	0	PI3K inhibitor
2734	GDC-0879	0	RAF inhibitor
2735	brivanib	0	FGFR inhibitor
2736	masitinib	0	KIT inhibitor
2737	pazopanib	0	KIT inhibitor
2738	bosutinib	0	ABL inhibitor
2739	linifanib	0	PDGFR receptor inhibitor
2740	radicicol	0	HSP inhibitor
2741	voriconazole	0	Cytochrome P450 inhibitor
2742	pirarubicin	0	Topoisomerase inhibitor
2743	mirin	0	MRE11A exonuclease inhibitor
2744	lopinavir	0	HIV protease inhibitor
2745	crizotinib	0	ALK inhibitor
2746	NU-7441	0	DNA dependent protein kinase inhibitor
2747	PHA-793887	0	CDK inhibitor
2748	PF-562271	0	Focal adhesion kinase inhibitor
2749	hyperforin	0	Cyclooxygenase inhibitor
2750	hydroxycholesterol	0	LXR agonist
2751	GR-206	0	Aryl hydrocarbon receptor ligand
2752	flupirtine	0	Glutamate receptor antagonist
2753	5-iodotubercidin	0	Adenosine kinase inhibitor
2754	tyrphostin-AG-126	0	ERK1 and ERK2 phosphorylation inhibitor
2755	EI-247	0	IGF-1 inhibitor
2756	lavendustin-c	0	EGFR inhibitor
2757	sphingosine	0	Ceramidase inhibitor
2758	etomoxir	0	Carnitine palmitoyltransferase inhibitor
2759	2-aminopurine	0	Serine/threonine kinase inhibitor
2760	BML-ST330	0	Phospholipase inhibitor
2761	androstenedione	0	Cytochrome P450 inhibitor
2762	androstanol	0	CAR antagonist
2763	farnesol	0	FXR agonist
2764	chenodeoxycholic-acid	0	11-beta-HSD1 inhibitor
2765	deoxycholic-acid	0	G protein-coupled receptor agonist
2766	retinol	0	Retinoid receptor ligand
2767	BCI-hydrochloride	0	Protein phosphatase inhibitor
2768	BI-78D3	0	JNK inhibitor
2769	vecuronium	0	Acetylcholine receptor antagonist
2770	guggulsterone	0	Cholesterol inhibitor
2771	GW-501516	0	PPAR receptor agonist
2772	ochratoxin-a	0	Phenylalanyl tRNA synthetase inhibitor
2773	celastrol	0	Anti-inflammatory
2774	GSK-3-inhibitor-IX	0	Glycogen synthase kinase inhibitor
2775	chromomycin-a3	0	DNA binding agent
2776	oxalomalic-acid	0	Isocitrate dehydrogenase inhibitor
2777	neurodazine	0	Neurogenesis of non-pluripotent C2C12 myoblast inducer
2778	AS-604850	0	PI3K inhibitor
2779	somatostatin	0	Somatostatin receptor agonist
2780	QL-XII-47	0	BTK inhibitor
2781	ZG-10	0	JNK inhibitor
2782	WZ-4-145	0	EGFR inhibitor
2783	A-443644	0	AKT inhibitor
2784	KIN001-242	0	Protein kinase inhibitor
2785	JNK-9L	0	JNK inhibitor
2786	XMD-1150	0	Leucine rich repeat kinase inhibitor
2787	AS-601245	0	JNK inhibitor
2788	trichostatin-a	0	HDAC inhibitor
2789	tremulacin	0	Lipoxygenase inhibitor
2790	tramadol	0	Norepinephrine reuptake inhibitor
2791	tinidazole	0	Antiprotozoal
2792	tiagabine	0	GABA uptake inhibitor
2793	taxifolin	0	Opioid receptor antagonist
2794	stiripentol	0	GABA uptake inhibitor
2795	salbutamol	0	Adrenergic receptor agonist
2796	rolitetracycline	0	Bacterial 30S ribosomal subunit inhibitor
2797	rimcazole	0	Sigma receptor antagonist
2798	physostigmine	0	Acetylcholinesterase inhibitor
2799	phenprobamate	0	Muscle relaxant
2800	pefloxacin	0	Bacterial DNA gyrase inhibitor
2801	oxymetholone	0	Androgen receptor agonist
2802	oxiconazole	0	Bacterial cell wall synthesis inhibitor
2803	olmesartan	0	Angiotensin antagonist
2804	oligomycin-c	0	ATPase inhibitor
2805	nitrendipine	0	Calcium channel blocker
2806	nitrazepam	0	Benzodiazepine receptor agonist
2807	nifekalant	0	Potassium channel blocker
2808	nalbuphine	0	Opioid receptor agonist
2809	mestanolone	0	Androgenic steroid
2810	mecillinam	0	Bacterial cell wall synthesis inhibitor
2811	lofexidine	0	Adrenergic receptor agonist
2812	lofepramine	0	Norepinephrine reuptake inhibitor
2813	lansoprazole	0	ATPase inhibitor
2814	lacidipine	0	Calcium channel blocker
2815	kitasamycin	0	Protein synthesis inhibitor
2816	idarubicin	0	Topoisomerase inhibitor
2817	homoveratrylamine	0	Dopamine analog
2818	halometasone	0	Glucocorticoid receptor agonist
2819	granisetron	0	Serotonin receptor antagonist
2820	esomeprazole	0	ATPase inhibitor
2821	diphencyprone	0	Immunostimulant
2822	dexchlorpheniramine	0	Histamine receptor antagonist
2823	dehydrocholic-acid	0	Bile acid
2824	corticosterone	0	mineralocorticoid receptor agonist
2825	cefpodoxime	0	Bacterial cell wall synthesis inhibitor
2826	cefixime	0	Bacterial cell wall synthesis inhibitor
2827	cefdinir	0	Bacterial cell wall synthesis inhibitor
2828	beclometasone	0	Glucocorticoid receptor agonist
2829	atracurium	0	Acetylcholine receptor antagonist
2830	amlodipine	0	Calcium channel blocker
2831	actarit	0	Interleukin receptor agonist
2832	cilomilast	0	Phosphodiesterase inhibitor
2833	epothilone	0	Microtubule inhibitor
2834	JNJ-7706621	0	CDK inhibitor
2835	barasertib	0	Aurora kinase inhibitor
2836	andarine	0	Androgen receptor modulator
2837	obatoclax	0	BCL inhibitor
2838	lenalidomide	0	Antineoplastic
2839	lapatinib	0	EGFR inhibitor
2840	afatinib	0	EGFR inhibitor
2841	varenicline	0	Acetylcholine receptor agonist
2842	PD-168077	0	Dopamine receptor agonist
2843	heraclenol	0	Vitamin K antagonist
2844	AT-7519	0	CDK inhibitor
2845	CGP-60474	0	CDK inhibitor
2846	fluticasone	0	Glucocorticoid receptor agonist
2847	doxercalciferol	0	Vitamin D receptor agonist
2848	L-BSO	0	Glutathione transferase inhibitor
2849	MW-STK33-3B	0	Potassium channel activator
2850	nikkomycin	0	Chitin inhibitor
2851	CAY-10415	0	Insulin sensitizer
2852	otenzepad	0	Acetylcholine receptor antagonist
2853	azauridine	0	Antiviral
2854	aminoindazole	0	Ionophore
2855	mofezolac	0	Cyclooxygenase inhibitor
2856	sirolimus	0	MTOR inhibitor
2857	CAY-10578	0	Casein kinase inhibitor
2858	propylpyrazole	0	Estrogen receptor agonist
2859	1-benzylimidazole	0	Thromboxane synthase inhibitor
2860	HG-5-88-01	0	Protein kinase inhibitor
2861	HG-6-64-01	0	RAF inhibitor
2862	QW-BI-011	0	Histone lysine methyltransferase inhibitor
2863	KUC103904N	0	-666
2864	BRD-K64835161	0	-666
2865	n-(3-acetamidophenyl)-3-chlorobenzamide	0	Glutamate receptor antagonist
2866	rilmenidine	0	Imidazoline receptor agonist
2867	diphenhydramine	0	Histamine receptor antagonist
2868	givinostat	0	HDAC inhibitor
2869	SB-205607	0	Delta 1 opioid receptor agonist
2870	rifapentine	0	RNA polymerase inhibitor
2871	penicillin	0	Bacterial cell wall synthesis inhibitor
2872	methylprednisolone	0	Glucocorticoid receptor agonist
2873	lamivudine	0	Nucleoside reverse transcriptase inhibitor
2874	propranolol	0	Adrenergic receptor antagonist
2875	cefotaxime	0	Bacterial cell wall synthesis inhibitor
2876	VU-0420363-1	0	SARS coronavirus 3C-like protease inhibitor
2877	VU-0418947-2	0	HIF modulator
2878	VU-0400195-3	0	Glutamate receptor modulator
2879	VU-0400193-3	0	Glutamate receptor modulator
2880	VU-0400071-3	0	Glutamate receptor modulator
2881	myricetin	0	Androgen receptor agonist
2882	KU-C103885	0	Cystic fibrosis transmembrane conductance regulator inhibitor
2883	KU-C103443N	0	CDC inhibitor
2884	KU-C103428N	0	CDC inhibitor
2885	KUC104502N	0	-666
2886	phorbol-12-myristate-13-acetate	0	PKC activator
2887	YK-4279	0	Apoptosis stimulant
2888	SU-11652	0	Tyrosine kinase inhibitor
2889	perhexiline	0	Carnitine palmitoyltransferase inhibitor
2890	MLN-2238	0	Proteasome inhibitor
2891	erismodegib	0	Smoothened receptor antagonist
2892	cytosporone-b	0	NUR77 receptor agonist
2893	NSC-632839	0	Ubiquitin specific protease inhibitor
2894	fluoropyruvate	0	Pyruvate dehydrogenase kinase inhibitor
2895	BMS-536924	0	IGF-1 inhibitor
2896	BMS-299897	0	Gamma secretase inhibitor
2897	pyrvinium-pamoate	0	AKT inhibitor
2898	PF-04217903	0	c-Met inhibitor
2899	CD-437	0	Retinoid receptor agonist
2900	SCH-79797	0	Proteasome inhibitor
2901	zileuton	0	Leukotriene inhibitor
2902	JTC-801	0	Opioid receptor antagonist
2903	valproic-acid	0	HDAC inhibitor
2904	troglitazone	0	Insulin sensitizer
2905	genistein	0	Tyrosine kinase inhibitor
2906	alpha-estradiol	0	Estrogen receptor agonist
2907	mocimycin	0	Protein synthesis inhibitor
2908	formestane	0	Aromatase inhibitor
2909	dibutyrylcyclic-gmp	0	cGMP analog
2910	calpeptin	0	Calpain inhibitor
2911	bongkrek-acid	0	Mitochondrial ADP, ATP translocase inhibitor
2912	zuclopenthixol	0	Dopamine receptor antagonist
2913	zatebradine	0	HCN channel blocker
2914	ZM-241385	0	Adenosine receptor antagonist
2915	ZK-93426	0	Benzodiazepine receptor antagonist
2916	ZD-7288	0	HCN channel blocker
2917	ZD-7155	0	Angiotensin receptor antagonist
2918	ZD-2079	0	Adrenergic receptor agonist
2919	YM-976	0	Phosphodiesterase inhibitor
2920	YC-1	0	Guanylyl cyclase activator
2921	xaliproden	0	Serotonin receptor agonist
2922	WAY-213613	0	Glutamate inhibitor
2923	vinblastine	0	Microtubule inhibitor
2924	veratridine	0	Sodium channel activator
2925	UB-165	0	Acetylcholine receptor agonist
2926	U-99194	0	Dopamine receptor antagonist
2927	tubocurarine	0	Acetylcholine receptor antagonist
2928	tranilast	0	Angiogenesis inhibitor
2929	telenzepine	0	Acetylcholine receptor antagonist
2930	tyrphostin-B44	0	EGFR inhibitor
2931	TWS-119	0	Glycogen synthase kinase inhibitor
2932	trioxsalen	0	DNA synthesis inhibitor
2933	tetramethylsilane	0	Internal standard for NMR spectroscopy
2934	thiothixene	0	Dopamine receptor antagonist
2935	telmisartan	0	Angiotensin receptor antagonist
2936	TCB2	0	Serotonin receptor agonist
2937	T-0156	0	Phosphodiesterase inhibitor
2938	SYK-inhibitor	0	SYK inhibitor
2939	solanine	0	Acetylcholinesterase inhibitor
2940	scopolamine	0	Acetylcholine receptor antagonist
2941	sulpiride	0	Dopamine receptor antagonist
2942	SU-1498	0	VEGFR inhibitor
2943	SR-95639A	0	Acetylcholine receptor agonist
2944	relcovaptan	0	Vasopressin receptor antagonist
2945	SR-142948	0	Neurotensin receptor antagonist
2946	pyrazolanthrone	0	JNK inhibitor
2947	SKF-89976A	0	GABA uptake inhibitor
2948	SKF-86002	0	p38 MAPK inhibitor
2949	SKF-77434	0	Dopamine receptor agonist
2950	skatole	0	Thrombin inhibitor
2951	sinensetin	0	Cyclooxygenase inhibitor
2952	SDZ-NKT-343	0	Tachykinin antagonist
2953	SCH-58261	0	Adenosine receptor antagonist
2954	SCH-442416	0	Adenosine receptor antagonist
2955	ecopipam	0	Dopamine receptor antagonist
2956	SC-9	0	Protein tyrosine kinase activator
2957	SC-560	0	Cyclooxygenase inhibitor
2958	SB-408124	0	Orexin receptor antagonist
2959	SB-334867	0	Orexin receptor antagonist
2960	SB-269970	0	Serotonin receptor antagonist
2961	SB-221284	0	Serotonin receptor antagonist
2962	SB-218795	0	Tachykinin antagonist
2963	SB-205384	0	GABA receptor modulator
2964	salvinorin-a	0	Opioid receptor agonist
2965	RO-15-4513	0	GABA benzodiazepine site receptor inverse agonist
2966	RO-10-5824	0	Dopamine receptor agonist
2967	RO-04-5595	0	Glutamate receptor antagonist
2968	rimexolone	0	Glucocorticoid receptor agonist
2969	riluzole	0	Glutamate inhibitor
2970	ryanodine	0	Calcium channel blocker
2971	RS-67506	0	Serotonin receptor partial agonist
2972	RS-67333	0	Serotonin receptor partial agonist
2973	RS-504393	0	CC chemokine receptor antagonist
2974	RS-17053	0	Adrenergic receptor antagonist
2975	ritodrine	0	Adrenergic receptor agonist
2976	RG-13022	0	PDGFR receptor inhibitor
2977	reserpine	0	Vesicular monoamine transporter inhibitor
2978	ranitidine	0	Histamine receptor antagonist
2979	R-96544	0	Serotonin receptor antagonist
2980	pseudopelletierine	0	Anthelmintic
2981	pirfenidone	0	TGF beta receptor inhibitor
2982	picrotoxin	0	GABA receptor antagonist
2983	phenformin	0	AMPK activator
2984	pyrimethamine	0	Dihydrofolate reductase inhibitor
2985	mepyramine	0	Histamine receptor antagonist
2986	puromycin	0	Protein synthesis inhibitor
2987	PSB-11	0	Adenosine receptor antagonist
2988	prostaglandin-b2	0	cAMP inhibitor
2989	beta-CCP	0	Indoleamine 2,3-dioxygenase inhibitor
2990	probucol	0	Atherogenesis inhibitor
2991	PP-3	0	EGFR inhibitor
2992	PNU-22394	0	Serotonin receptor agonist
2993	PIT	0	Purinergic receptor antagonist
2994	phenylbutazone	0	Cyclooxygenase inhibitor
2995	PHA-665752	0	c-Met inhibitor
2996	pentylenetetrazol	0	GABA receptor antagonist
2997	D-64406	0	PDGFR receptor inhibitor
2998	PD-123319	0	Angiotensin receptor antagonist
2999	PD-102807	0	Acetylcholine receptor antagonist
3000	P-1075	0	ATP channel activator
3001	ozagrel	0	Thromboxane synthase inhibitor
3002	oxindole-I	0	VEGFR inhibitor
3003	olvanil	0	TRPV agonist
3004	olomoucine	0	CDK inhibitor
3005	O-1918	0	Cannabinoid receptor antagonist
3006	norketamine	0	Glutamate receptor antagonist
3007	norcyclobenzaprine	0	Adrenergic receptor agonist
3008	nomegestrol	0	Progesterone receptor agonist
3009	nifurtimox	0	DNA inhibitor
3010	nemonapride	0	Dopamine receptor antagonist
3011	tosyllysyl-chloromethyl-ketone	0	Chymotrypsin inhibitor
3012	NSC-3852	0	HDAC inhibitor
3013	norgestrel	0	Progesterone receptor agonist
3014	norethisterone	0	Progesterone receptor agonist
3015	nonoxynol-9	0	Membrane integrity inhibitor
3016	NNC-711	0	GAT inhibitor
3017	NNC-05-2090	0	GAT inhibitor
3018	nefopam	0	Cyclooxygenase inhibitor
3019	NAN-190	0	Serotonin receptor agonist
3020	methyllidocaine	0	antiarrhythmic medication
3021	RO-16-6941	0	Monoamine oxidase inhibitor
3022	hexamethyleneamiloride	0	Sodium/hydrogen antiport inhibitor
3023	mifepristone	0	Glucocorticoid receptor antagonist
3024	methantheline	0	Acetylcholine receptor antagonist
3025	meclocycline	0	Bacterial 30S ribosomal subunit inhibitor
3026	mycophenolate-mofetil	0	Dehydrogenase inhibitor
3027	MY-5445	0	Phosphodiesterase inhibitor
3028	MT-21	0	Caspase activator
3029	MR-16728	0	Acetylcholine release enhancer
3030	LY-456236	0	Glutamate receptor antagonist
3031	MMPX	0	Phosphodiesterase inhibitor
3032	ML-3163	0	p38 MAPK inhibitor
3033	MG-132	0	Proteasome inhibitor
3034	metoclopramide	0	Dopamine receptor antagonist
3035	methoprene-acid	0	Retinoid receptor agonist
3036	mead-ethanolamide	0	Cannabinoid receptor agonist
3037	MDL-28170	0	Calpain inhibitor
3038	bemesetron	0	Serotonin receptor antagonist
3039	l-erythro-MAPP	0	negative control for D-erythro-MAPP
3040	luzindole	0	Melatonin receptor antagonist
3041	loreclezole	0	GABA receptor agonist
3042	lidoflazine	0	Calcium channel blocker
3043	lysylphenylalanyl-tyrosine	0	Heparin activation inhibitor
3044	LY-255283	0	Leukotriene receptor antagonist
3045	LY-165163	0	Serotonin receptor antagonist
3046	LY-16350	0	Dopamine receptor agonist
3047	LY-320135	0	Cannabinoid receptor antagonist
3048	LY-225910	0	CCK receptor antagonist
3049	alpha-linolenic-acid	0	Omega 3 fatty acid stimulant
3050	linoleamide	0	ACAT inhibitor
3051	lidocaine	0	Histamine receptor agonist
3052	L-733060	0	Tachykinin antagonist
3053	L-732138	0	Tachykinin antagonist
3054	L-693403	0	Sigma receptor agonist
3055	L-689560	0	Glutamate receptor antagonist
3056	vesamicol	0	Acetylcholinesterase inhibitor
3057	L-368899	0	Oxytocin receptor antagonist
3058	ketanserin	0	Serotonin receptor antagonist
3059	kenpaullone	0	CDK inhibitor
3060	KF-38789	0	P-selectin inhibitor
3061	KB-R7943	0	Sodium/calcium exchange inhibitor
3062	JNJ-10191584	0	Histamine receptor antagonist
3063	JAK3-inhibitor-VI	0	JAK inhibitor
3064	JAK3-inhibitor-V	0	JAK inhibitor
3065	JAK3-Inhibitor-II	0	JAK inhibitor
3066	J-104129	0	Acetylcholine receptor antagonist
3067	ivachtin	0	Caspase inhibitor
3068	isoflupredone	0	Glucocorticoid receptor agonist
3069	ioxaglic-acid	0	Radiopaque medium
3070	immepip	0	Histamine receptor agonist
3071	imperatorin	0	CDK inhibitor
3072	ICI-199441	0	Opioid receptor agonist
3073	BRD-K66782112	0	Histamine receptor antagonist
3074	SA-63133	0	-666
3075	hydrastinine	0	Haemostatic agent
3076	bisbenzimide	0	DNA binding agent
3077	hispidin	0	PKC inhibitor
3078	hydroquinidine	0	Antiarrhythmic
3079	HEAT	0	Adrenergic receptor antagonist
3080	HA-1004	0	Calcium channel blocker
3081	H-9	0	PKA inhibitor
3082	H-89	0	PKA inhibitor
3083	GW-583340	0	EGFR inhibitor
3084	GW-0742	0	PPAR receptor agonist
3085	GTP-14564	0	FLT3 inhibitor
3086	AR-A014418	0	Glycogen synthase kinase inhibitor
3087	GR-79236	0	Adenosine receptor agonist
3088	GR-55562	0	Serotonin receptor antagonist
3089	GR-32191	0	Thromboxane receptor antagonist
3090	GR-159897	0	Tachykinin antagonist
3091	GBR-13069	0	Dopamine uptake inhibitor
3092	GBR-12935	0	Dopamine uptake inhibitor
3093	gamma-linolenic-acid	0	Cyclooxygenase inhibitor
3094	foliosidine	0	Plant alkaloid
3095	fexaramine	0	FXR agonist
3096	fenretinide	0	Apoptosis stimulant
3097	fenobam	0	Glutamate receptor antagonist
3098	fasudil	0	Rho associated kinase inhibitor
3099	farnesylthiotriazole	0	PPMTase inhibitor
3100	fraxidin	0	Carbonic anhydrase inhibitor
3101	FR-122047	0	Cyclooxygenase inhibitor
3102	flumetasone	0	Glucocorticoid receptor agonist
3103	febuxostat	0	Xanthine oxidase inhibitor
3104	estrone	0	Estrogen receptor agonist
3105	eplerenone	0	Cytochrome P450 inhibitor
3106	eugenitol	0	Bacterial quorum sensing inhibitor
3107	eudesmic-acid	0	-666
3108	estradiol-valerate	0	Estrogen receptor agonist
3109	eriodictyol	0	Cytochrome P450 inhibitor
3110	ER-27319	0	Mediator release inhibitor
3111	EO-1428	0	p38 MAPK inhibitor
3112	econazole	0	Bacterial cell wall synthesis inhibitor
3113	EBPC	0	Aldose reductase inhibitor
3114	dydrogesterone	0	Progesterone receptor agonist
3115	doxorubicin	0	Topoisomerase inhibitor
3116	dosulepin	0	Norepinephrine reuptake inhibitor
3117	diphenyleneiodonium	0	Nitric oxide synthase inhibitor
3118	desoxycortone	0	Mineralocorticoid receptor agonist
3119	denbufylline	0	Phosphodiesterase inhibitor
3120	delcorine	0	Antiarrhythmic
3121	DY-131	0	Estrogen receptor agonist
3122	DR-2313	0	PARP inhibitor
3123	doconexent	0	PPAR receptor agonist
3124	DNQX	0	Glutamate receptor antagonist
3125	DMEOB	0	glutamate receptor modulator
3126	dipropyl-5ct	0	Serotonin receptor agonist
3127	dictamnine	0	Furoquinoline alkaloid
3128	dichlorobenzamil	0	Sodium/calcium exchange inhibitor
3129	decafluorobutane	0	Contrast agent
3130	DAU-5884	0	Acetylcholine receptor antagonist
3131	SA-792574	0	Microtubule inhibitor
3132	cyproterone	0	Androgen receptor antagonist
3133	ciclacillin	0	Bacterial cell wall synthesis inhibitor
3134	cinalukast	0	Leukotriene receptor antagonist
3135	cimetidine	0	Histamine receptor antagonist
3136	cilostamide	0	Phosphodiesterase inhibitor
3137	cilastatin	0	Dehydropeptidase inhibitor
3138	camptothecin	0	Topoisomerase inhibitor
3139	cabergoline	0	Dopamine receptor agonist
3140	CP-93129	0	Serotonin receptor agonist
3141	CP-55940	0	Cannabinoid receptor agonist
3142	coumaric-acid	0	Antioxidant
3143	CL-82198	0	Metalloproteinase inhibitor
3144	zaldaride	0	Calmodulin antagonist
3145	CGS-20625	0	Benzodiazepine receptor agonist
3146	CGP-55845	0	GABA receptor antagonist
3147	CGP-52432	0	GABA receptor antagonist
3148	CGP-20712	0	Adrenergic receptor antagonist
3149	CGP-12177	0	Adrenergic receptor agonist
3150	CGK-733	0	ATR kinase inhibitor
3151	carbacyclin	0	IP receptor activator
3152	butein	0	EGFR inhibitor
3153	bromocriptine	0	Dopamine receptor agonist
3154	biperiden	0	Acetylcholine receptor antagonist
3155	BW-723C86	0	Serotonin receptor agonist
3156	BRL-37344	0	Adrenergic receptor agonist
3157	BP-554	0	Serotonin receptor agonist
3158	BMY-7378	0	Adrenergic receptor antagonist
3159	biochanin-a	0	Estrogen receptor agonist
3160	BD-1063	0	Sigma receptor antagonist
3161	BD-1047	0	Adrenergic receptor antagonist
3162	arvanil	0	TRPV agonist
3163	anisomycin	0	DNA synthesis inhibitor
3164	angiogenesis-inhibitor	0	Angiogenesis inhibitor
3165	aminopurvalanol-a	0	Tyrosine kinase inhibitor
3166	aminogenistein	0	SRC inhibitor
3167	aloisine	0	CDK inhibitor
3168	alfadolone	0	GABA receptor agonist
3169	AMN-082	0	Glutamate receptor modulator
3170	alverine	0	Muscle relaxant
3171	umbelliferone	0	Cyclooxygenase inhibitor
3172	cercosporin	0	Photoactivated toxin
3173	aristolochic-acid	0	Phospholipase inhibitor
3174	zamifenacin	0	Acetylcholine receptor antagonist
3175	zoxazolamine	0	Myorelaxant
3176	ZM-39923	0	JAK inhibitor
3177	ZK-756326	0	CC chemokine receptor ligand
3178	tribenoside	0	Anti-inflammatory
3179	thiethylperazine	0	Dopamine receptor antagonist
3180	tetrindole	0	Monoamine oxidase inhibitor
3181	talampicillin	0	Bacterial cell wall synthesis inhibitor
3182	alimemazine	0	Histamine receptor agonist
3183	tenoxicam	0	Cyclooxygenase inhibitor
3184	tebuthiuron	0	Photosynthesis inhibitor
3185	TAS-301	0	Calcium-calmodulin dependent protein kinase inhibitor
3186	SRC-kinase-inhibitor-I	0	SRC inhibitor
3187	salubrinal	0	Eukaryotic translation initiation factor inhibitor
3188	SIB-1893	0	Glutamate receptor antagonist
3189	scopoline	0	Acetylcholine receptor antagonist
3190	SB-218078	0	CHK inhibitor
3191	RO-90-7501	0	Beta amyloid inhibitor
3192	retrorsine	0	Antimitotic
3193	resmethrin	0	Cytochrome P450 inhibitor
3194	mepireserpate	0	Catecholamine depleting sympatholytic
3195	repaglinide	0	Insulin secretagogue
3196	RX-821002	0	Adrenergic receptor antagonist
3197	RS-102895	0	CCR antagonist
3198	robustic-acid	0	cAMP inhibitor
3199	Ro-04-6790	0	Serotonin receptor antagonist
3200	benzyl-quinazolin-4-yl-amine	0	EGFR inhibitor
3201	rhodomyrtoxin-b	0	sodium fluorescein uptake inhibitor
3202	rhodomyrtoxin	0	Cytotoxic agent
3203	R-59022	0	Diacylglycerol kinase inhibitor
3204	quinapril	0	ACE inhibitor
3205	purvalanol-a	0	CDK inhibitor
3206	pirlindole	0	Monoamine oxidase inhibitor
3207	piribedil	0	Dopamine receptor agonist
3208	PSB-06126	0	NTPDase inhibitor
3209	prednisolone	0	Glucocorticoid receptor agonist
3210	pizotifen	0	Serotonin receptor antagonist
3211	pipamperone	0	Dopamine receptor antagonist
3212	piceid	0	Glucosidase inhibitor
3213	phenamil	0	TRPV antagonist
3214	perindopril	0	ACE inhibitor
3215	penitrem-a	0	Potassium channel blocker
3216	PD-158780	0	EGFR inhibitor
3217	paclitaxel	0	Tubulin inhibitor
3218	oxotremorine	0	Acetylcholine receptor agonist
3219	naringenin	0	Aromatase inhibitor
3220	NSC-119889	0	Protein synthesis inhibitor
3221	NS-1619	0	Calcium channel activator
3222	norgestimate	0	Progesterone receptor agonist
3223	nicergoline	0	Adrenergic receptor antagonist
3224	NCS-382	0	GABA receptor antagonist
3225	naftidrofuryl	0	Adrenergic receptor antagonist
3226	nabumetone	0	Cyclooxygenase inhibitor
3227	methyl-2,5-dihydroxycinnamate	0	EGFR inhibitor
3228	metanephrine	0	Epinephrine metabolite
3229	medetomidine	0	Adrenergic receptor agonist
3230	ML-9	0	Myosin light chain kinase inhibitor
3231	met-leu-phe	0	-666
3232	LY-83583	0	Guanylyl cyclase inhibitor
3233	LY-294002	0	MTOR inhibitor
3234	LY-344864	0	Serotonin receptor agonist
3235	leu-enkephalin	0	Opioid receptor agonist
3236	L-755507	0	Adrenergic receptor agonist
3237	kawain	0	Calcium channel modulator
3238	karakoline	0	Phytotoxin
3239	indirubin	0	CDK inhibitor
3240	homochlorcyclizine	0	Antihistamine
3241	hexylresorcinol	0	Local anesthetic
3242	hydroxyfasudil	0	Rho associated kinase inhibitor
3243	GR-135531	0	Melatonin receptor agonist
3244	fursultiamine	0	Vitamin B
3245	fraxetin	0	Antioxidant
3246	fluvastatin	0	HMGCR inhibitor
3247	fluocinonide	0	Glucocorticoid receptor agonist
3248	flunarizine	0	Calcium channel blocker
3249	FGIN-1-43	0	Benzodiazepine receptor agonist
3250	ezetimibe	0	Niemann-Pick C1-like 1 protein antagonist
3251	exemestane	0	Aromatase inhibitor
3252	eugenol	0	Androgen receptor antagonist
3253	estradiol-benzoate	0	Estrogen receptor agonist
3254	ephedrine	0	Adrenergic receptor agonist
3255	eicosadienoic-acid	0	-666
3256	dubinidine	0	Anti-epileptic
3257	dihydroergotamine	0	Serotonin receptor agonist
3258	digitoxigenin	0	ATPase inhibitor
3259	dipropyl-dopamine	0	Dopamine receptor agonist
3260	dihydrosamidin	0	Phospholipase inhibitor
3261	diethylstilbestrol	0	Estrogen receptor agonist
3262	dienestrol	0	Estrogen receptor agonist
3263	dexamethasone	0	Glucocorticoid receptor agonist
3264	daunorubicin	0	RNA synthesis inhibitor
3265	cimaterol	0	Adrenergic receptor agonist
3266	chlortetracycline	0	Protein synthesis inhibitor
3267	CITCO	0	CAR agonist
3268	cilostazol	0	Phosphodiesterase inhibitor
3269	chloroxine	0	Opioid receptor antagonist
3270	chloroquine	0	Antimalarial
3271	carvedilol	0	Adrenergic receptor antagonist
3272	bisindolylmaleimide	0	CDK inhibitor
3273	bergenin	0	Interleukin inhibitor
3274	butylparaben	0	DNA synthesis inhibitor
3275	brucine	0	Glycine receptor antagonist
3276	BRL-52537	0	Opioid receptor agonist
3277	atovaquone	0	Mitochondrial electron transport inhibitor
3278	asiaticoside	0	Antineoplastic
3279	ambroxol	0	Sodium channel blocker
3280	ARC-239	0	Adrenergic receptor antagonist
3281	amsacrine	0	Topoisomerase inhibitor
3282	amiodarone	0	Potassium channel blocker
3283	AMG-9810	0	TRPV antagonist
3284	ambelline	0	Plant alkaloid
3285	altrenogest	0	Progestogen hormone
3286	alaproclate	0	Serotonin receptor antagonist
3287	AG-957	0	Protein tyrosine kinase inhibitor
3288	tyrphostin-AG-82	0	EGFR inhibitor
3289	quinpirole	0	Dopamine receptor agonist
6484	OSI-027	0	MTOR inhibitor
6485	MLN-8054	0	Aurora kinase inhibitor
6486	enzastaurin	0	PKC inhibitor
6487	AKT-inhibitor-1-2	0	AKT inhibitor
6488	GSK-1070916	0	Aurora kinase inhibitor
6489	BX-912	0	Pyruvate dehydrogenase kinase inhibitor
6490	AS-605240	0	PI3K inhibitor
6491	ALW-II-38-3	0	Ephrin inhibitor
6492	quizartinib	0	FLT3 inhibitor
6493	alvocidib	0	CDK inhibitor
6494	GSK-3-inhibitor-II	0	PKC inhibitor
6495	tubastatin-a	0	HDAC inhibitor
6496	HDAC3-selective	0	HDAC inhibitor
6497	BRD-K88742110	0	HDAC inhibitor
6498	epinephrine	0	carbonic anhydrase activator
6499	procarbazine	0	Monoamine oxidase inhibitor
6500	prazosin	0	Adrenergic receptor antagonist
6501	phensuximide	0	Succinimide antiepileptic
6502	moxifloxacin	0	Bacterial DNA gyrase inhibitor
6503	levocabastine	0	Histamine receptor antagonist
6504	indoprofen	0	Cyclooxygenase inhibitor
6505	dioxybenzone	0	Topical sunscreen agent
6506	tetramisole	0	Immunostimulant
6507	terconazole	0	Sterol demethylase inhibitor
6508	tolazamide	0	ATP channel blocker
6509	pheniramine	0	Histamine receptor antagonist
6510	moclobemide	0	Monoamine oxidase inhibitor
6511	ketoprofen	0	Cyclooxygenase inhibitor
6512	isoxicam	0	Cyclooxygenase inhibitor
6513	diphenidol	0	Acetylcholine receptor agonist
6514	azacyclonol	0	Histamine receptor antagonist
6515	amoxicillin	0	Penicillin binding protein inhibitor
6516	fluphenazine	0	Dopamine receptor antagonist
6517	dobutamine	0	Adrenergic receptor agonist
6518	phylloquinone	0	Vitamin K
6519	mupirocin	0	Isoleucyl-tRNA synthetase inhibitor
6520	glipizide	0	Sulfonylurea
6521	etacrynic-acid	0	Sodium/potassium/chloride transporter inhibitor
6522	demeclocycline	0	Bacterial 30S ribosomal subunit inhibitor
6523	tiabendazole	0	Angiogenesis inhibitor
6524	floxuridine	0	DNA synthesis inhibitor
6525	amcinonide	0	Glucocorticoid receptor agonist
6526	JNJ-38877605	0	Tyrosine kinase inhibitor
6527	sulindac	0	Cyclooxygenase inhibitor
6528	rimantadine	0	Antiviral
6529	doxycycline	0	Bacterial 30S ribosomal subunit inhibitor
6530	benzatropine	0	Acetylcholine receptor antagonist
6531	cefoxitin	0	Bacterial cell wall synthesis inhibitor
6532	ataluren	0	CFTR channel agonist
6533	NCH-51	0	HDAC inhibitor
6534	genipin	0	Choleretic agent
6535	zidovudine	0	Reverse transcriptase inhibitor
6536	meclofenamic-acid	0	Cyclooxygenase inhibitor
6537	phenylbutyrate	0	HDAC inhibitor
6538	aspirin	0	Cyclooxygenase inhibitor
6539	memantine	0	Glutamate receptor antagonist
6540	griseofulvin	0	Tubulin inhibitor
6541	enalapril	0	ACE inhibitor
6542	doxazosin	0	Adrenergic receptor antagonist
6543	iodoacetic-acid	0	Cysteine peptidase inhibitor
6544	edaravone	0	Nootropic agent
6545	megestrol	0	progesterone receptor agonist
6546	bimatoprost	0	Prostanoid receptor agonist
6547	spectinomycin	0	Bacterial 30S ribosomal subunit inhibitor
6548	procainamide	0	Sodium channel blocker
6549	propantheline	0	Acetylcholine receptor antagonist
6550	cefazolin	0	Bacterial cell wall synthesis inhibitor
6551	levonorgestrel	0	Estrogen receptor agonist
6552	iproniazid	0	Monoamine oxidase inhibitor
6553	methapyrilene	0	Histamine receptor antagonist
6554	ascorbic-acid	0	Antioxidant
6555	norepinephrine	0	Adrenergic receptor agonist
6556	selegiline	0	Monoamine oxidase inhibitor
6557	pyridine-2-aldoxime	0	Acetylcholinesterase inhibitor
6558	fluocinonide	0	Glucocorticoid receptor agonist
6559	trimidox	0	Ribonucleotide reductase inhibitor
6560	propylthiouracil	0	Thyroid peroxidase inhibitor
6561	phenytoin	0	Hydantoin antiepileptic
6562	oxybutynin	0	Acetylcholine receptor antagonist
6563	isotretinoin	0	Retinoid receptor agonist
6564	raloxifene	0	Estrogen receptor antagonist
6565	cromoglicic-acid	0	Immunosuppressant
6566	cefuroxime	0	Bacterial cell wall synthesis inhibitor
6567	ampicillin	0	Bacterial cell wall synthesis inhibitor
6568	acebutolol	0	Adrenergic receptor antagonist
6569	metformin	0	Insulin sensitizer
6570	marbofloxacin	0	Bacterial DNA gyrase inhibitor
6571	heliomycin	0	ATP synthase inhibitor
6572	abiraterone	0	17,20 lyase inhibitor
6573	III606050	0	Cytochrome P450 inhibitor
6574	quinidine	0	Sodium channel blocker
6575	cyclazosin	0	Adrenergic receptor antagonist
6576	KIN001-244	0	Phosphoinositide dependent kinase inhibitor
6577	alvespimycin	0	HSP inhibitor
6578	ZM-447439	0	Aurora kinase inhibitor
6579	tyrphostin-A9	0	Protein tyrosine kinase inhibitor
6580	CAY-10577	0	Casein kinase inhibitor
6581	XMD-892	0	MAP kinase inhibitor
6582	SNS-314	0	Aurora kinase inhibitor
6583	belinostat	0	HDAC inhibitor
6584	cyclopamine	0	Smoothened receptor antagonist
6585	BAS-09104376	0	HIV integrase inhibitor
6586	ALW-II-49-7	0	Ephrin inhibitor
6587	sitagliptin	0	Dipeptidyl peptidase inhibitor
6588	zibotentan	0	Endothelin receptor antagonist
6589	epothilone-a	0	Microtubule stabilizing agent
6590	HY-11007	0	BCR-ABL kinase inhibitor
6591	cytochalasin-d	0	Actin polymerization inhibitor
6592	tunicamycin	0	GLCNAC phosphotransferase inhibitor
6593	15-delta-prostaglandin-j2	0	PPAR receptor agonist
6594	xanthinol	0	Vasodilator
6595	doxapram	0	Potassium channel blocker
6596	glycopyrrolate	0	Acetylcholine receptor antagonist
6597	clopidogrel	0	Purinergic receptor antagonist
6598	citalopram	0	Serotonin reuptake inhibitor
6599	cetirizine	0	Histamine receptor antagonist
6600	VU-0404997-2	0	Glutamate receptor modulator
6601	VU-0366037-2	0	Glutamate receptor modulator
6602	geldanamycin	0	HSP inhibitor
6603	VU-0365114-2	0	M5 modulator
6604	verapamil	0	Calcium channel blocker
6605	sildenafil	0	Phosphodiesterase inhibitor
6606	ABT-751	0	Tubulin inhibitor
6607	triptolide	0	RNA polymerase inhibitor
6608	SB-216763	0	Glycogen synthase kinase inhibitor
6609	3-amino-benzamide	0	PARP inhibitor
6610	vorinostat	0	HDAC inhibitor
6611	thiazolopyrimidine	0	CDC inhibitor
6612	chaetocin	0	Histone lysine methyltransferase inhibitor
6613	carbamazepine	0	Carboxamide antiepileptic
6614	parbendazole	0	Tubulin inhibitor
6615	PJ-34	0	PARP inhibitor
6616	NU-1025	0	PARP inhibitor
6617	neratinib	0	EGFR inhibitor
6618	evodiamine	0	ATPase inhibitor
6619	AC-55649	0	Retinoid receptor agonist
6620	glibenclamide	0	Sulfonylurea
6621	phloretin	0	Sodium/glucose cotransporter inhibitor
6622	RITA	0	MDM inhibitor
6623	RS-79948	0	Adrenergic receptor antagonist
6624	ondansetron	0	Serotonin receptor antagonist
6625	NS-3694	0	Glutamate receptor antagonist
6626	BRD-K41143549	0	Glutamate receptor antagonist
6627	moracizine	0	Sodium channel blocker
6628	isogedunin	0	HSP inhibitor
6629	indapamide	0	Thiazide diuretic
6630	ICI-204448	0	Opioid receptor agonist
6631	glycodeoxycholic-acid	0	Apoptosis stimulant
6632	gingerol	0	Nitric oxide synthase inhibitor
6633	estriol	0	Estrogen receptor agonist
6634	trimipramine	0	Norepinephrine reuptake inhibitor
6635	triflupromazine	0	Dopamine receptor antagonist
6636	triclosan	0	Enoyl-[acyl-carrier-protein] reductase [NADH] inhibitor
1939	bicalutamide	0.01	Androgen receptor antagonist
1915	valaciclovir	0.02	DNA polymerase inhibitor
1916	CP-724714	0.02	EGFR inhibitor
1917	pifithrin-alpha	0.02	TP53 inhibitor
1918	nicardipine	0.02	Calcium channel blocker
1919	rosiglitazone	0.02	Insulin sensitizer
1902	7-nitroindazole	0.03	nitric oxide synthase inhibitor
1903	itraconazole	0.03	Cytochrome P450 inhibitor
1904	piperlongumine	0.03	Glutathione transferase inhibitor
1905	linopirdine	0.03	Potassium channel blocker
1906	dorsomorphin	0.03	AMPK inhibitor
1907	bisacodyl	0.03	Laxative
1908	betamethasone	0.03	Glucocorticoid receptor agonist
1909	mexiletine	0.03	Sodium channel blocker
1910	triamterene	0.03	Sodium channel blocker
1911	celecoxib	0.03	Cyclooxygenase inhibitor
1894	glimepiride	0.04	Insulin secretagogue
1895	icariin	0.04	Phosphodiesterase inhibitor
1896	donepezil	0.04	Acetylcholinesterase inhibitor
1897	hymecromone	0.04	Monoamine oxidase inhibitor
1898	niclosamide	0.04	DNA replication inhibitor
1899	trifluoperazine	0.04	Dopamine receptor antagonist
1892	CGS-12066B	0.05	Serotonin receptor agonist
1893	flavoxate	0.05	Acetylcholine receptor antagonist
1876	Merck60	0.07	HDAC inhibitor
1877	ifenprodil	0.07	Adrenergic receptor antagonist
1878	SID-26681509	0.07	Cathepsin inhibitor
1879	tripelennamine	0.07	Histamine receptor antagonist
1880	DUP-697	0.07	Cyclooxygenase inhibitor
1881	CGS-15943	0.07	Adenosine receptor antagonist
1882	nicorandil	0.07	Nitric oxide donor
1883	tolbutamide	0.07	ATP channel blocker
1884	clonidine	0.07	Adrenergic receptor agonist
1885	AM-251	0.07	Cannabinoid receptor antagonist
1855	miglitol	0.11	Glucosidase inhibitor
1856	methandriol	0.11	Androgenic steroid
1857	cytarabine	0.11	Ribonucleotide reductase inhibitor
1858	atomoxetine	0.11	Norepinephrine transporter inhibitor
1859	irinotecan	0.11	Topoisomerase inhibitor
1860	SA-1478088	0.11	-666
1861	AM-580	0.11	Retinoid receptor agonist
1862	promazine	0.11	Dopamine receptor antagonist
1863	GW-3965	0.11	LXR agonist
1864	tozasertib	0.11	Aurora kinase inhibitor
1865	RU-24969	0.11	Serotonin receptor agonist
1866	salmeterol	0.11	Adrenergic receptor agonist
1839	galantamine	0.14	Acetylcholinesterase inhibitor
1840	tegafur	0.14	Thymidylate synthase inhibitor
1841	artesunate	0.14	DNA synthesis inhibitor
1842	manumycin-a	0.14	Farnesyltransferase inhibitor
1843	sertraline	0.14	Serotonin receptor antagonist
1844	SB-216641	0.14	Serotonin receptor antagonist
1845	pivmecillinam	0.14	Bacterial cell wall synthesis inhibitor
1846	mirtazapine	0.14	Adrenergic receptor antagonist
1847	oxfendazole	0.14	Anthelmintic
1848	nimodipine	0.14	Calcium channel blocker
1849	racecadotril	0.14	Enkephalinase inhibitor
1850	spironolactone	0.14	Mineralocorticoid receptor antagonist
1838	ICI-118551	0.15	Adrenergic receptor antagonist
1825	epirizole	0.18	Cyclooxygenase inhibitor
1826	diprotin-a	0.18	Dipeptidyl peptidase inhibitor
1827	carprofen	0.18	Cyclooxygenase inhibitor
1828	AM-404	0.18	Cyclooxygenase inhibitor
1829	prochlorperazine	0.18	Dopamine receptor antagonist
1830	loxapine	0.18	Dopamine receptor antagonist
1831	indirubin	0.18	CDK inhibitor
1832	perphenazine	0.18	Dopamine receptor antagonist
1833	podophyllotoxin	0.18	Microtubule inhibitor
1813	mestinon	0.21	Cholinesterase inhibitor
1814	loratadine	0.21	Histamine receptor antagonist
1815	mesalazine	0.21	Cyclooxygenase inhibitor
1816	nizatidine	0.21	Histamine receptor antagonist
1817	diclofenamide	0.21	Carbonic anhydrase inhibitor
1818	brazilin	0.21	Nitric oxide production inhibitor
1819	fenbufen	0.21	Cyclooxygenase inhibitor
1820	cladribine	0.21	Adenosine deaminase inhibitor
1821	remacemide	0.21	Glutamate receptor antagonist
1822	valdecoxib	0.21	Cyclooxygenase inhibitor
1823	BMS-191011	0.21	Potassium channel activator
1802	zalcitabine	0.25	Nucleoside reverse transcriptase inhibitor
1803	propafenone	0.25	Antiarrhythmic
1804	melperone	0.25	Serotonin receptor antagonist
1805	JLK-6	0.25	Gamma secretase inhibitor
1806	phenolphthalein	0.25	Indicator dye
1807	indometacin	0.25	Cyclooxygenase inhibitor
1808	cortisone	0.25	Glucocorticoid receptor agonist
1809	thioridazine	0.25	Dopamine receptor antagonist
1810	rottlerin	0.25	MAP kinase inhibitor
1785	synephrine	0.28	Adrenergic receptor agonist
1786	rifabutin	0.28	Protein synthesis inhibitor
1787	piretanide	0.28	Glucocorticoid receptor agonist
1788	mianserin	0.28	Serotonin receptor antagonist
1789	ubenimex	0.28	Leukotriene inhibitor
1790	prednicarbate	0.28	Phospholipase activator
1791	oxaprozin	0.28	Cyclooxygenase inhibitor
1792	MRS-1334	0.28	Adenosine receptor antagonist
1793	fluspirilene	0.28	Dopamine receptor antagonist
1794	E-4031	0.28	Potassium channel blocker
1795	cisapride	0.28	Serotonin receptor agonist
1798	timolol	0.28	Adrenergic receptor antagonist
1799	sulfafurazole	0.28	Bacterial antifolate
1800	NVP-TAE684	0.28	ALK inhibitor
1784	azelastine	0.31	Histamine receptor antagonist
1774	TG-101348	0.32	FLT3 inhibitor
1775	azasetron	0.32	Serotonin receptor antagonist
1776	progesterone	0.32	Progesterone receptor agonist
1777	psoromic-acid	0.32	Ras GTPase inhibitor
1778	EHNA	0.32	Adenosine deaminase inhibitor
1779	GR-113808	0.32	Serotonin receptor antagonist
1780	bisphenol-a	0.32	PPAR receptor antagonist
1783	linezolid	0.32	Bacterial 50S ribosomal subunit inhibitor
1772	ropinirole	0.34	Dopamine receptor agonist
1765	zolmitriptan	0.35	Serotonin receptor agonist
1766	parachlorophenol	0.35	Anti-infective
1767	JWH-015	0.35	Cannabinoid receptor agonist
1768	quetiapine	0.35	Dopamine receptor antagonist
1769	chlortalidone	0.35	Carbonic anhydrase inhibitor
1764	topiramate	0.36	Carbonic anhydrase inhibitor
1742	midazolam	0.39	Benzodiazepine receptor agonist
1743	thiocolchicoside	0.39	GABA receptor antagonist
1744	scandenin	0.39	Plant compound with antimicrobial activity
1745	pentoxifylline	0.39	Phosphodiesterase inhibitor
1746	naproxen	0.39	Cyclooxygenase inhibitor
1747	leflunomide	0.39	Dihydroorotate dehydrogenase inhibitor
1748	fenbendazole	0.39	Tubulin inhibitor
1749	ditolylguanidine	0.39	Sigma receptor agonist
1750	BAY-36-7620	0.39	Glutamate receptor antagonist
1751	mycophenolic-acid	0.39	Dehydrogenase inhibitor
1752	epicatechin	0.39	Bacterial DNA gyrase inhibitor
1753	diclofenac	0.39	Cyclooxygenase inhibitor
1754	bromhexine	0.39	Mucolytic agent
1756	ornidazole	0.39	Antiprotozoal
1740	bifemelane	0.4	Acetylcholine release stimulant
1739	ethylestrenol	0.41	Progesterone receptor agonist
1730	loteprednol	0.42	Glucocorticoid receptor agonist
1731	RS-102221	0.42	Serotonin receptor antagonist
1732	tetrahydropalmatine	0.42	Serotonin release inhibitor
1733	sotalol	0.42	Adrenergic receptor antagonist
1734	piroxicam	0.42	Cyclooxygenase inhibitor
1735	metyrapone	0.42	Cytochrome P450 inhibitor
1736	betamethasone	0.42	Glucocorticoid receptor agonist
1738	PLX-4720	0.42	RAF inhibitor
1729	selinidin	0.43	Mast cell stabilizer
1720	EMF-bca1-60	0.46	caspase inhibitor
1721	KN-62	0.46	Calcium-calmodulin dependent protein kinase inhibitor
1722	enrofloxacin	0.46	Bacterial DNA gyrase inhibitor
1723	limonin	0.46	HIV protease inhibitor
1724	rhamnetin	0.46	HDAC inhibitor
1725	BRD-K52219182	0.46	Phosphodiesterase inhibitor
1726	fenoterol	0.46	Adrenergic receptor agonist
1727	cyclopentolate	0.46	Acetylcholine receptor antagonist
1728	cyclophosphamide	0.46	DNA alkylating agent
1716	oxibendazole	0.47	Tubulin inhibitor
1708	sunitinib	0.49	PLK inhibitor
1709	pinacidil	0.49	ATP channel activator
1710	homosalate	0.49	HSP inducer
1711	glycocholic-acid	0.49	Cholesterol inhibitor
1712	DCPIB	0.49	Chloride channel blocker
1713	budesonide	0.49	Glucocorticoid receptor agonist
1714	buspirone	0.49	Serotonin receptor agonist
1715	ethinyl-estradiol	0.49	DNA directed DNA polymerase stimulant
1707	gemcitabine	0.5	Ribonucleotide reductase inhibitor
1706	gatifloxacin	0.51	Bacterial DNA gyrase inhibitor
1697	JZL-184	0.53	Monoacylglucerol lipase inhibitor
1698	talniflumate	0.53	Cyclooxygenase inhibitor
1699	midostaurin	0.53	FLT3 inhibitor
1700	dicycloverine	0.53	Acetylcholine receptor antagonist
1701	MLN-4924	0.53	Nedd activating enzyme inhibitor
1702	menadione	0.53	Mitochondrial DNA polymerase inhibitor
1695	z-leu3-VS	0.54	Proteasome inhibitor
1696	BIBX-1382	0.54	EGFR inhibitor
1691	lisuride	0.55	Dopamine receptor agonist
1694	darinaparsin	0.55	Apoptosis stimulant
1685	tremorine	0.56	Acetylcholine receptor agonist
1686	mometasone	0.56	Glucocorticoid receptor agonist
1687	midodrine	0.56	Adrenergic receptor agonist
1675	withaferin-a	0.6	IKK inhibitor
1676	zolpidem	0.6	Benzodiazepine receptor agonist
1677	cefaclor	0.6	Bacterial cell wall synthesis inhibitor
1678	nafadotride	0.6	Dopamine receptor antagonist
1679	NNC-63-0532	0.6	Opioid receptor agonist
1680	EMD-66684	0.6	Angiotensin receptor antagonist
1681	DL-PDMP	0.6	Glucosyltransferase inhibitor
1682	tropicamide	0.6	Acetylcholine receptor antagonist
1669	desloratadine	0.63	Histamine receptor antagonist
1670	EMF-BCA1-64	0.63	Caspase inhibitor
1671	M-3M3FBS	0.63	phospholipase activator
1672	CDK2-5-inhibitor	0.63	CDK inhibitor
1673	arecaidine	0.63	Acetylcholine receptor agonist
1674	pramipexole	0.63	Dopamine receptor agonist
1654	orlistat	0.67	Lipase inhibitor
1655	LDN-193189	0.67	Serine/threonine kinase inhibitor
1656	W-13	0.67	Calmodulin antagonist
1657	moxonidine	0.67	Imidazoline receptor agonist
1658	MNITMT	0.67	Lymphocyte inhibitor
1659	dihydrodeoxygedunin	0.67	Growth factor receptor activator
1660	depudecin	0.67	HDAC inhibitor
1646	testosterone	0.7	androgen receptor agonist
1647	paxilline	0.7	Potassium channel blocker
1644	dexbrompheniramine	0.72	Histamine receptor antagonist
1643	PSB-36	0.73	Adenosine receptor antagonist
1638	WZ-4002	0.74	EGFR inhibitor
1639	SA-792987	0.74	PKC inhibitor
1640	formoterol	0.74	Adrenergic receptor agonist
1642	selumetinib	0.74	MEK inhibitor
1630	dacinostat	0.78	HDAC inhibitor
1631	motesanib	0.78	KIT inhibitor
1632	cardiogenol-c	0.78	Cardiomyogenesis inducer
1633	canrenoic-acid	0.78	Mineralocorticoid receptor antagonist
1634	BAPTA-AM	0.78	Potassium channel blocker
1635	coumarin	0.78	Vitamin K antagonist
1636	stavudine	0.78	DNA directed DNA polymerase inhibitor
1637	imipramine	0.78	Norepinephrine reuptake inhibitor
1628	rescinnamine	0.79	ACE inhibitor
1629	cosmosiin	0.79	Cytochrome P450 inhibitor
1623	curcumin	0.81	Cyclooxygenase inhibitor
1624	SC-68376	0.81	p38 MAPK inhibitor
1625	desmethylclozapine	0.81	Acetylcholine receptor agonist
1626	berbamine	0.81	Calmodulin antagonist
1627	mepacrine	0.81	Cytokine production inhibitor
1609	oxcarbazepine	0.85	Sodium channel blocker
1610	noreleagnine	0.85	Monoamine oxidase inhibitor
1611	fluticasone	0.85	Glucocorticoid receptor agonist
1612	clobenpropit	0.85	Histamine receptor antagonist
1613	calycanthine	0.85	GABA release inhibitor
1614	BML-190	0.85	Cannabinoid receptor inverse agonist
1615	DPO-1	0.85	Potassium channel blocker
1616	praziquantel	0.85	Anthelmintic
1617	nadolol	0.85	Adrenergic receptor antagonist
1618	proxymetacaine	0.85	Sodium channel blocker
1619	erastin	0.85	Ion channel antagonist
1620	strychnine	0.85	Acetylcholine receptor antagonist
1600	BRD-K34437622	0.88	Thymidylate synthase inhibitor
1601	methylene-blue	0.88	Guanylyl cyclase inhibitor
1602	AG-14361	0.88	PARP inhibitor
1603	betulinic-acid	0.88	Apoptosis stimulant
1585	sulpiride	0.92	Dopamine receptor antagonist
1586	indatraline	0.92	Norepinephrine transporter inhibitor
1587	alitretinoin	0.92	Retinoid receptor agonist
1588	temozolomide	0.92	DNA alkylating agent
1589	prothionamide	0.92	Mycobacterium tuberculosis enoyl-[acyl-carrier-protein] reductase [NADH] (inhA) inhibitor
1590	XE-991	0.92	Potassium channel blocker
1596	fexofenadine	0.92	Histamine receptor antagonist
1597	molindone	0.92	Dopamine receptor antagonist
1574	PD-198306	0.95	MAP kinase inhibitor
1575	CGS-21680	0.95	Adenosine receptor agonist
1576	maackiain	0.95	Sodium/glucose cotransporter inhibitor
1577	QX-222	0.95	Sodium channel blocker
1578	phenazone	0.95	Cyclooxygenase inhibitor
1564	apigenin	0.99	Casein kinase inhibitor
1565	QL-XI-92	0.99	DDR1 inhibitor
1566	saclofen	0.99	GABA receptor antagonist
1567	raclopride	0.99	Dopamine receptor antagonist
1568	laudanosine	0.99	Central nervous system agent
1569	L-701324	0.99	Glutamate receptor antagonist
1570	hydroflumethiazide	0.99	Sodium/potassium/chloride transporter inhibitor
1571	haloperidol	0.99	Dopamine receptor antagonist
1559	amlexanox	1.01	Histamine receptor modulator
1560	niguldipine	1.01	Calcium channel blocker
1554	embelin	1.02	HCV inhibitor
1555	devazepide	1.02	CCK receptor antagonist
1556	BU-226	1.02	Imidazoline receptor ligand
1551	baeomycesic-acid	1.04	Lipoxygenase inhibitor
1541	maraviroc	1.06	CC chemokine receptor antagonist
1542	SR-59230A	1.06	Adrenergic receptor antagonist
1543	modafinil	1.06	Adrenergic receptor agonist
1544	PSB-069	1.06	NTPDase inhibitor
1545	PHCCC	1.06	Glutamate receptor agonist
1549	thalidomide	1.06	TNF production inhibitor
1539	FK-888	1.07	Tachykinin antagonist
1534	CDC	1.09	Lipoxygenase inhibitor
1535	RHO-kinase-inhibitor-III[rockout]	1.09	Rho associated kinase inhibitor
1536	BX-795	1.09	IKK inhibitor
1533	pancuronium	1.1	Acetylcholine receptor antagonist
1523	bulleyaconitine-a	1.12	Non-opiod analgesic
1521	auraptene	1.13	Nitric oxide production inhibitor
1522	RHO-kinase-inhibitor-II	1.13	Rho associated kinase inhibitor
1518	amiloride	1.16	Sodium channel blocker
1512	RS-16566	1.17	Serotonin receptor antagonist
1514	etifenin	1.17	Compound used in hepatobiliary scans of the liver
1510	U-0124	1.19	MEK inhibitor
1498	SEW-2871	1.2	Lysophospholipid receptor agonist
1499	SANT-1	1.2	Smoothened receptor antagonist
1500	naltriben	1.2	Opioid receptor antagonist
1501	prestwick-559	1.2	Dopamine receptor agonist
1502	ouabain	1.2	ATPase inhibitor
1503	flutamide	1.2	Androgen receptor antagonist
1504	caffeine	1.2	Adenosine receptor antagonist
1491	SR-57227A	1.21	Serotonin receptor agonist
1493	parthenolide	1.21	NFkB pathway inhibitor
1494	letrozole	1.21	Aromatase inhibitor
1482	flupentixol	1.23	Dopamine receptor antagonist
1483	z-prolyl-prolinal	1.23	Prolyl endopeptidase inhibitor
1484	nitrocaramiphen	1.23	Cholinergic receptor antagonist
1485	mammea-a	1.23	other antibiotic
1486	iobenguane	1.23	Antineoplastic
1487	tyrphostin-AG-1478	1.23	EGFR inhibitor
1488	NSC-663284	1.23	CDC inhibitor
1490	imatinib	1.23	BCR-ABL kinase inhibitor
1471	monastrol	1.27	Kinesin-like spindle protein inhibitor
1472	MDL-72832	1.27	Serotonin receptor agonist
1467	O-2050	1.3	Cannabinoid receptor antagonist
1468	finasteride	1.3	5-alpha reductase inhibitor
1466	roscovitine	1.32	CDK inhibitor
1463	ganciclovir	1.33	DNA polymerase inhibitor
1458	PF-543	1.34	Sphingosine kinase inhibitor
1459	KI-16425	1.34	Lysophosphatidic acid receptor antagonist
1460	MRS-1220	1.34	Adenosine receptor antagonist
1461	bezafibrate	1.34	PPAR receptor agonist
1450	thiazolidinecarboxylic-acid	1.37	Reducing agent
1451	ginsenoside	1.37	Steroid hormone receptor agonist
1452	roquinimex	1.37	Angiogenesis inhibitor
1454	saracatinib	1.37	SRC inhibitor
1455	acyclovir	1.37	DNA polymerase inhibitor
1456	NSC-23766	1.37	Ras GTPase inhibitor
1449	bemegride	1.39	Chemoreceptor agonist
1441	efavirenz	1.41	HIV protease inhibitor
1442	tyrphostin-AG-494	1.41	EGFR inhibitor
1428	perospirone	1.44	Dopamine receptor antagonist
1429	pifithrin	1.44	Interleukin receptor antagonist
1430	lylamine	1.44	Cannabinoid receptor agonist
1431	arachidonamide	1.44	Cannabinoid receptor agonist
1433	edrophonium	1.44	Acetylcholinesterase inhibitor
1422	scopolamine	1.48	Acetylcholine receptor antagonist
1423	RS-45041-190	1.48	Imidazoline receptor agonist
1424	naftifine	1.48	Fungal squalene epoxidase inhibitor
1426	vidarabine	1.48	Antiviral
1419	LE-300	1.5	Dopamine receptor antagonist
1411	JNJ-26854165	1.52	HDAC inhibitor
1412	FTI-276	1.52	Farnesyltransferase inhibitor
1413	RS-56812	1.52	Serotonin receptor partial agonist
1414	H-8	1.52	PKA inhibitor
1415	diflorasone	1.52	Corticosteroid agonist
1416	dicyclohexylurea	1.52	Epoxide hydolase inhibitor
1417	cycloserine	1.52	Bacterial cell wall synthesis inhibitor
1396	tropisetron	1.55	Serotonin receptor antagonist
1397	RG-14620	1.55	EGFR inhibitor
1398	oxybenzone	1.55	Lipase inhibitor
1399	metaxalone	1.55	Muscle relaxant
1400	irilin-a	1.55	Isoflavone
1401	ciprofibrate	1.55	PPAR receptor agonist
1402	leucodin	1.55	Melanin inhibitor
1393	rosuvastatin	1.57	HMGCR inhibitor
1389	CDK1-5-inhibitor	1.58	CDK inhibitor
1382	enalaprilat	1.59	ACE inhibitor
1383	PKCbeta-inhibitor	1.59	PKC inhibitor
1384	naltrindole	1.59	Opioid receptor antagonist
1385	anpirtoline	1.59	Serotonin receptor agonist
1386	rutin	1.59	Antioxidant
1381	syrosingopine	1.6	Vesicular monoamine transporter inhibitor
1378	ellipticine	1.62	Topoisomerase inhibitor
1379	PI-828	1.62	PI3K inhibitor
1380	hydrocortisone	1.62	Glucocorticoid receptor agonist
1369	dasatinib	1.66	BCR-ABL kinase inhibitor
1355	oxybuprocaine	1.71	Local anesthetic
1353	OBAA	1.73	Phospholipase inhibitor
1354	nefazodone	1.73	Adrenergic inhibitor
1349	isorotenone	1.75	Mitochondrial complex I inhibitor
1339	ethambutol	1.76	Bacterial cell wall synthesis inhibitor
1340	SAL-1	1.76	Adenosine receptor antagonist
1341	m-chlorophenylbiguanide	1.76	Serotonin receptor agonist
1342	nimesulide	1.76	Cyclooxygenase inhibitor
1343	caffeic-acid	1.76	Lipoxygenase inhibitor
1336	ketorolac	1.8	Cyclooxygenase inhibitor
1326	latanoprost	1.83	Prostanoid receptor agonist
1327	zaprinast	1.83	Phosphodiesterase inhibitor
1328	RO-19-4605	1.83	GABA benzodiazepine site receptor inverse agonist
1329	morphothebaine	1.83	Adrenergic receptor antagonist
1314	rotenonic-acid	1.87	Retinoid receptor antagonist
1315	PD-166793	1.87	Metalloproteinase inhibitor
1316	flurofamide	1.87	Urease inhibitor
1310	benactyzine	1.89	Acetylcholine receptor antagonist
1307	dinoprostone	1.9	Prostanoid receptor agonist
1308	SB-258585	1.9	Serotonin receptor antagonist
1309	arachidonyl-trifluoro-methane	1.9	Cytosolic phospholipase inhibitor
1294	SB-203580	1.94	p38 MAPK inhibitor
1295	mestranol	1.94	Estrogen receptor agonist
1296	carteolol	1.94	Adrenergic receptor antagonist
1297	catechin	1.94	Beta secretase inhibitor
1299	meprylcaine	1.94	Local anesthetic
1300	gliquidone	1.94	Sulfonylurea
1290	mitomycin-c	1.96	DNA alkylating agent
1285	anabasine	1.97	Acetylcholine receptor agonist
1286	periplocymarin	1.97	Apoptosis stimulant
1288	ipratropium	1.97	Acetylcholine receptor antagonist
1289	teniposide	1.97	Topoisomerase inhibitor
1284	ipriflavone	1.98	Bone resorption inhibitor
1276	benidipine	2.01	Calcium channel blocker
1277	fillalbin	2.01	Increases arterial blood pressure
1278	deltaline	2.01	Acetylcholine receptor antagonist
1274	U-46619	2.02	Thromboxane receptor agonist
1270	reversine	2.04	Aurora kinase inhibitor
1271	CAY-10585	2.04	HIF modulator
1272	CL-218872	2.04	GABA receptor agonist
1262	ryuvidine	2.07	Histone lysine methyltransferase inhibitor
1263	mibefradil	2.07	T-type calcium channel blocker
1260	amantadine	2.08	Glutamate receptor antagonist
1253	raltegravir	2.11	HIV integrase inhibitor
1254	noscapine	2.11	Bradykinin receptor antagonist
1255	JAK3-inhibitor-I	2.11	JAK inhibitor
1245	ispinesib	2.15	Kinesin-like spindle protein inhibitor
1243	L-701252	2.16	Glutamate receptor antagonist
1241	vicriviroc	2.17	CC chemokine receptor antagonist
1235	SB-202190	2.18	p38 MAPK inhibitor
1236	hydrocortisone	2.18	Glucocorticoid receptor agonist
1237	cinanserin	2.18	Serotonin receptor antagonist
1230	guaifenesin	2.22	Expectorant
1228	ethisterone	2.23	Progestogen hormone
[truncated: 430 more rows]
